# Supplementary material for: Robust 3D modeling reveals spatiosyntenic properties of animal genomes
Source: iScience. 2023 Feb 4;26(3):106136. doi: 10.1016/j.isci.2023.106136 (PMC9976460; doi:10.1016/j.isci.2023.106136)
Supplement: Data S1. Species used in orthology construction and their abbreviations, related to STAR Methods [file mmc2.xls]

## Sheet: Sheet1
Abbreviation	Full name	Source
ANOGA	Anopheles gambiae	Ensembl Metazoa release 45 (AgamP4.45)
AURAU	Aurelia aurita	Online repository of Gold et al. 2019: https://doi.org/10.1038/s41559-018-0719-8) https://drive.google.com/drive/folders/1NC6bZ9cxWkZyofOsMPzrxIH3C7m1ySiu	https://drive.google.com/drive/folders/1NC6bZ9cxWkZyofOsMPzrxIH3C7m1ySiu
CLYHE	Clytia hemisphaerica	MARIMBA (http://marimba.obs-vlfr.fr)
DROME	Drosophila melanogaster	Ensembl Metazoa release 45 (BDGP6.22)
EUPSC	Euprymna scolopes	Schmidbaur et al. Submitted (a)
HOFMI	Hofstenia miamia	Website of the Srivastava lab (http://srivastavalab.rc.fas.harvard.edu)
HOIHO	Hoilungia hongkongensis	Online repository of Eitel et al. 2018 (https://doi.org/10.1371/journal.pbio.2005359) https://bitbucket.org/molpalmuc/hoilungia-genome/src/master/tracks/
HYDVU	Hydra vulgaris	NHGRI hydra2.0 (https://research.nhgri.nih.gov/hydra/)
MIZYE	Mizuhopecten yessoensis	Provided by authors of Wang et al. 2017 (https://doi.org/10.1038/s41559-017-0120)
MUSMU	Mus musculus	NCBI (GCF_000001635.26_GRCm38.p6)
PLEBA	Pleurobrachia bachei	NEUROBASE CDS and genome downloaded from https://neurobase.rc.ufl.edu, cds mapped onto genome using gmap
PTYFL	Ptychodera flava	OIST https://groups.oist.jp/molgenu/hemichordate-genomes
SACKO	Saccoglossus kowalevskii	OIST https://groups.oist.jp/molgenu/hemichordate-genomes
SCHME	Schmidtea mediterranea	PLANMINE http://planmine.mpi-cbg.de (genome: dd_Smes_g4, annotation: smes_v2_hconf_SMESG)
SYCCI	Sycon ciliatum	CDS and genome downloaded from https://datadryad.org/stash/dataset/doi:10.5061/dryad.tn0f3, cds mapped onto genome using gmap	deduplicated with -d
ACAPL	Acanthaster planci	NCBI (GCF_001949145.1_OKI-Apl_1.0)
ACRMI	Acropora millepora	NCBI (GCF_004143615.1_amil_sf_1.1)
ANNJA	Anneisia japonica	NCBI (GCF_011630105.1_ASM1163010v1)
APIME	Apis mellifera	NCBI (GCF_003254395.2_Amel_HAv3.1)
APOJA	Apostichopus japonicus	NCBI (GCA_002754855.1_ASM275485v1)
ASTRU	Asterias rubens	NCBI (GCF_902459465.1_eAstRub1.3)
CALMI	Callorhinchus milii	NCBI (GCF_000165045.1_Callorhinchus_milii-6.1.3)
CANLUFA	Canis lupus familiaris	NCBI (GCF_000002285.3_CanFam3.1)
CHEMY	Chelonia mydas	NCBI (GCF_000344595.1_CheMyd_1.0)
CORCOCO	Corvus cornix cornix	NCBI (GCF_000738735.2_ASM73873v2)
CRAGI	Crassostrea gigas	NCBI (GCF_902806645.1_cgigas_uk_roslin_v1)
DANRE	Danio rerio	NCBI (GCF_000002035.6_GRCz11)
DAPMA	Daphnia magna	NCBI (GCF_003990815.1_ASM399081v1)
DENGI	Dendronephthya gigantea	NCBI (GCF_004324835.1_DenGig_1.0)
EXAPA	Exaiptasia pallida	NCBI (GCF_001417965.1_Aiptasia_genome_1.1)
FOLCA	Folsomia candida	NCBI (GCF_002217175.1_ASM221717v1)
GALGA	Gallus gallus	NCBI (GCF_000002315.6_GRCg6a)
HIPCO	Hippocampus comes	NCBI (GCF_001891065.1_H_comes_QL1_v1)
HOMSA	Homo sapiens	NCBI (GCF_000001405.39_GRCh38.p13)
IXOSC	Ixodes scapularis	NCBI (GCF_002892825.2_ISE6_asm2.2_deduplicated)
LATCH	Latimeria chalumnae	NCBI (GCF_000225785.1_LatCha1)
LEPOC	Lepisosteus oculatus)	NCBI (GCF_000242695.1_LepOcu1)
MAYZE	Maylandia zebra	NCBI (GCF_000238955.4_M_zebra_UMD2a)
NEMVE	Nematostella vectensis	NCBI (GCF_000209225.1_ASM20922v1)
OCTSI	Octopus sinensis	NCBI (GCF_006345805.1_ASM634580v1)
OCTBI	Octopus bimaculoides	NCBI (GCF_001194135.1_Octopus_bimaculoides_v2_0)
PARTE	Parasteoda tepidaorum	NCBI (GCF_000365465.2_Ptep_2.0)
PELSI	Pelodiscus sinensis	NCBI (GCF_000230535.1_PelSin_1.0)
PENVA	Penaeus vannamei	NCBI (GCF_003789085.1_ASM378908v1)
PODMU	Podarcis muralis	NCBI (GCF_004329235.1_PodMur_1.0)
POMCA	Pomacea caniculata	NCBI (GCF_003073045.1_ASM307304v1)
PRICA	Priapulus caudatus	NCBI (GCF_000485595.1_Priapulus_caudatus-5.0.1)
RAMVA	Ramazzotius varieornatus	NCBI (GCA_001949185.1_Rvar_4.0)
SPHAR	Sphaeroforma arctica	NCBI (GCF_001186125.1_Spha_arctica_JP610_V1)
STRPU	Strongylocentrotus purpuratus	NCBI (GCF_000002235.5_Spur_5.0)
XENLA	Xenopus laevis	NCBI (GCF_001663975.1_Xenopus_laevis_v2)
ACTEQ	Actinia equina	ENSEMBL Rapid release ftp://ftp.ensembl.org/pub/rapid-release/ (actinia_equina_gca011057435)
LOTGI	Lottia gigantea	ENSEMBL Metazoa Release 47 (Lotgi1)
ADIVA	Adineta vaga	ENSEMBL Metazoa Release 47 (AMS_PRJEB1171_v1)
CAPTE	Capitella teleta	ENSEMBL Metazoa Release 47 (Capitella_teleta_v1)
HELRO	Helobdella robusta	ENSEMBL Metazoa Release 47 (Helro1)
LINAN	Lingula anatina	ENSEMBL Metazoa Release 47 (LinAna1.0)
TRICA	Tribolium castaneum	ENSEMBL Metazoa Release 47 (Tcas5.2)
STRMA	Strigamia maritima	ENSEMBL Metazoa Release 47 (Smar1)
CAEEL	Caenorhabditis elegans	ENSEMBL Metazoa Release 47 (WBcel235)
TRIAD	Trichoplax adhaerens	ENSEMBL Metazoa Release 47 (ASM15027v1)
AMPQU	Amphimedon queenlandica	ENSEMBL Metazoa Release 47 (Aqu1)
SALRO	Salpingoeca rosetta	ENSEMBL Metazoa Release 47 (salpingoeca_rosetta_gca_000188695)
CAPOW	Capsaspora owczarzaki	ENSEMBL Metazoa Release 47 (capsaspora_owczarzaki_atcc_30864_gca_000151315)
ACHFU	Achatina fulica	Gigadb repository ftp://parrot.genomics.cn/gigadb/pub/10.5524/100001_101000/100647/
ANABR	Anadara broughtonii	Gigadb repository ftp://parrot.genomics.cn/gigadb/pub/10.5524/100001_101000/100607/
ARCDU	Acrchitheutis dux	Gigadb repository ftp://parrot.genomics.cn/gigadb/pub/10.5524/100001_101000/100676/
BRAFL	Branchiostoma floridae	data from Simakov et al. (https://doi.org/10.1038/s41559-020-1156-z)	deduplicated with -d
CIOIN	Ciona intestinalis	GHOST database Hoya T line http://ghost.zool.kyoto-u.ac.jp/download_ht.html	deduplicated with -d
CREFR	Creolimax fragrantissima	Genome from NCBI (GCA_002024145.1_C_fragrantissima_v5) transcripts from GEO (GSE68616_Creolimax_fragrantissima) mapped with gmap
DORPE	Dorytheutis peallei	Schmidbaur et al. Submitted (b)
EISAN	Eisenia andrei	National Genomics Data Center Genome Warehouse (ftp://download.big.ac.cn/gwh/Animals/Eisenia_andrei_Ean1_GWHACBE00000000/)
EPHMU	Ephydatia muelleri	Online repository of Kenny et al 2020 (https://doi.org/10.1038/s41467-020-17397-w) (https://bitbucket.org/EphydatiaGenome/ephydatiagenome/downloads/)
MORVI	Morbakka virulenta	OIST https://marinegenomics.oist.jp/morbakka_virulenta/download
OCTMI	Octopus minor	Gigadb repository ftp://parrot.genomics.cn/gigadb/pub/10.5524/100001_101000/100503/
PECMA	Pecten maximus	NCBI (GCF_902652985.1_xPecMax1.1)
PORTR	Portunus tuberculatus	Gigadb repository ftp://parrot.genomics.cn/gigadb/pub/10.5524/100001_101000/100678/
RHOES	Rhopilema esculentum	Proteins from Gigadb repository (ftp://parrot.genomics.cn/gigadb/pub/10.5524/100001_101000/), mapped onto NCBI genome (GCA_013076305.1_ASM1307630v1) with gmap
SANMA	Sanderia malayensis	genome from NCBI (GCA_013076295.1_ASM1307629v1) annotation from online repository (https://github.com/nongwy/JellyfishGenomeData/raw/master)
MNELE	Mnemiopsis leidyi	NHGRI (https://research.nhgri.nih.gov/mnemiopsis/)
