# Supplementary material for: Robust 3D modeling reveals spatiosyntenic properties of animal genomes
Source: iScience. 2023 Feb 4;26(3):106136. doi: 10.1016/j.isci.2023.106136 (PMC9976460; doi:10.1016/j.isci.2023.106136)
Supplement: Data S2. Microsynteny locations and annotation table, related to STAR Methods [file mmc3.xlsx]

## Sheet: synteny_description_nep_met
multi_sp	block_id	coordinates	node	species	acc_ls	name_ls	nog_ls	nog_name_ls
307	86376	ML0343:320074..371849	Metazoa	MNELE	MNELE_ML034334a,MNELE_ML034335a,MNELE_ML034336a,MNELE_ML034337a,MNELE_ML034338a	,,,,	38CJN,38CJN,38CJN,38CJN,KOG3544	collagen,collagen,collagen,collagen,structural constituent of cuticle
423	27931	scaffold_0023:2537482..2595195	Metazoa	EPHMU	EPHMU_Em0023g474a,EPHMU_Em0023g475a,EPHMU_Em0023g476a,EPHMU_Em0023g468a,EPHMU_Em0023g469a	MAN1A2,FGFR1OP,C11orf65,SMCR8,	3ANH5,28IVC,28KCH,28KF2,	mannosyl-oligosaccharide 1,2-alpha-mannosidase activity,FGFR1 oncogene partner,Chromosome 11 open reading frame 65,Smith-Magenis syndrome chromosomal region candidate gene 8 protein,
477	28485	scaffold_0018:2183938..2201512	Metazoa,Nephrozoa	EPHMU	EPHMU_Em0018g360a,EPHMU_Em0018g361a,EPHMU_Em0018g362a,EPHMU_Em0018g363a	TTC27,ELMOD3,CCDC90B,RANBP9	38BIC,38B5P,38HEU,38DWC	tetratricopeptide repeat,ELMO/CED-12 family,Protein of unknown function (DUF1640),RAN binding protein
668	24346	scaffold_0003:5740873..5821090	Metazoa	EPHMU	EPHMU_Em0003g736a,EPHMU_Em0003g741a,EPHMU_Em0003g742a,EPHMU_Em0003g746a,EPHMU_Em0003g732a,EPHMU_Em0003g733a	IPO7,IPO7,IPO7,,,PDDC1	38C38,38C38,38C38,38C38,,28JT2	Ran GTPase binding,Ran GTPase binding,Ran GTPase binding,Ran GTPase binding. It is involved in the biological process described with intracellular protein transport,,
782	24569	WHPX01000249.1:19447..44156	Metazoa,Nephrozoa	ACTEQ	ACTEQ_EGACTEQ4350028510-PC,ACTEQ_EGACTEQ4350038207-PA,ACTEQ_EGACTEQ4350018757-PA,ACTEQ_EGACTEQ4350008185-PA	MED28,,SLC46A2,mlc-4	2CMY4,39BA6,KOG2816,38B5J	mediator of RNA polymerase II transcription, subunit,folate import across plasma membrane,folate import across plasma membrane,calcium ion binding
927	27714	NC_047561.1:8838855..8921494	Metazoa,Nephrozoa	CRAGI	CRAGI_XP_011413439.2,CRAGI_XP_011413432.2,CRAGI_XP_019918728.2,CRAGI_XP_034323339.1,CRAGI_XP_011413484.2,CRAGI_XP_019918726.2,CRAGI_XP_034323335.1	GLYAT,GLYATL3,,GLYATL3,GLYATL3,,Glyatl3	2D0CX,28P6B,,28P6B,28P6B,,2D0CX	Glycine N-acyltransferase-like,Glycine N-acyltransferase-like protein,,Glycine N-acyltransferase-like protein,Glycine N-acyltransferase-like protein,,Si dkey-76k16.5
967	27794	GWHACBE00000005:65806988..65923137	Metazoa,Nephrozoa	EISAN	EISAN_GWHPACBE015241,EISAN_GWHPACBE015242,EISAN_GWHPACBE015243	,,	2QRPK,2QRPK,2QRPK	von Willebrand factor type A domain,von Willebrand factor type A domain,von Willebrand factor type A domain
1028	27792	2R:6994425..7011651	Metazoa,Nephrozoa	DROME	DROME_FBpp0085504,DROME_FBpp0085509,DROME_FBpp0085510,DROME_FBpp0085511,DROME_FBpp0085513	,,,,Tsp42Ed	3A8CC,3914B,3914B,3914B,3A1WV	Tetraspanin family,Tetraspanin family,Tetraspanin family,Tetraspanin family,Tetraspanin family
1186	18466	NC_047565.1:7262311..7286681	Metazoa,Nephrozoa	CRAGI	CRAGI_XP_011428894.1,CRAGI_XP_011428895.2,CRAGI_XP_034299895.1	PFDN2,PROSER3,BARX1	3A5N8,2DSUW,397BI	prefoldin subunit 2,,spleen development
1028	27703	sc0000002:655975..711701	Metazoa,Nephrozoa	CLYHE	CLYHE_TCONS_00000561,CLYHE_TCONS_00000563,CLYHE_TCONS_00000564,CLYHE_TCONS_00000560,CLYHE_TCONS_00000438	Tsp42Ed,Tsp42Ed,Tsp42Ed,B3GAT3,BBS9	3A1WV,3A1WV,3A1WV,38EWD,38PHT	positive regulation of integrin-mediated signaling pathway,positive regulation of integrin-mediated signaling pathway,positive regulation of integrin-mediated signaling pathway,galactosylgalactosylxylosylprotein 3-beta-glucuronosyltransferase activity,Bardet-Biedl syndrome 9
1239	29681	Lachesis_group8:31211169..31414264	Metazoa,Nephrozoa	ANABR	ANABR_EVM0023282.1,ANABR_EVM0019646.1,ANABR_EVM0014901.1,ANABR_EVM0003586.1,ANABR_EVM0021777.1,ANABR_EVM0018580.1,ANABR_EVM0017656.1,ANABR_EVM0015200.1	ZC3H3,MAF,dhs-8,MROH1,,USP10,CEBPB,	35PDS,35ER9,38FSV,38BBR,38GW2,38D2C,39U8S,3A95E	Zinc finger CCCH domain-containing protein,lens fiber cell differentiation,oxidation-reduction process,maestro heat-like repeat-containing protein family member,Ubiquitin-conjugating enzyme E2, catalytic domain homologues,Ubiquitin carboxyl-terminal hydrolase 10,granuloma formation,basic region leucin zipper
1353	18167	MRZV01000659.1:81810..139980	Metazoa,Nephrozoa	APOJA	APOJA_PIK46217.1,APOJA_PIK46218.1,APOJA_PIK46219.1	WDR78,MIER3,DIMT1	38CVN,38GX8,38EA2	WD repeat domain 78,DNA binding,18S rRNA (adenine(1779)-N(6)/adenine(1780)-N(6))-dimethyltransferase activity
668	24345	WHPX01000371.1:103588..123678	Metazoa	ACTEQ	ACTEQ_EGACTEQ4350032158-PA,ACTEQ_EGACTEQ4350037237-PA,ACTEQ_EGACTEQ4350012905-PA	IPO7,IPO7,IPO7	38C38,38C38,38C38	Ran GTPase binding,Ran GTPase binding,Ran GTPase binding
1487	419	Contig13511:54..7011	Metazoa,Nephrozoa	AMPQU	AMPQU_Aqu2.1.41514_001,AMPQU_Aqu2.1.41515_001,AMPQU_Aqu2.1.41516_001	,,	2QQ55,2QQ55,2QQ55	beta-D-xylosidase,beta-D-xylosidase,beta-D-xylosidase
1518	9093	scaffold_368:95596..382120	Metazoa,Nephrozoa	SACKO	SACKO_Sakowv30009664m,SACKO_Sakowv30009685m,SACKO_Sakowv30009705m,SACKO_Sakowv30009665m,SACKO_Sakowv30009666m,SACKO_Sakowv30009667m,SACKO_Sakowv30009662m	EGR1,ADO,BIN3,FAM160B1,,FNTA,	398KZ,38T0U,38E8T,38FSI,,38GA2,38CAV	positive regulation of glomerular metanephric mesangial cell proliferation,cysteamine dioxygenase activity,Bridging integrator,Retinoic acid induced 16-like protein,,Protein farnesyltransferase geranylgeranyltransferase type-1 subunit,Rho-related BTB
1556	9769	NW_022145604.1:27626203..27749189	Metazoa,Nephrozoa	STRPU	STRPU_XP_030846636.1,STRPU_XP_030846638.1,STRPU_XP_030846639.1,STRPU_XP_030846632.1,STRPU_XP_030846634.1,STRPU_NP_999657.1	HSPD1,HSPE1,CS,GCA,SF3B1,TUBG2	38BJH,3A5MZ,38CK5,39RN3,38D0T,38EF0	protein import into mitochondrial intermembrane space,10 kDa heat shock protein,citrate (Si)-synthase activity,Sorcin isoform,spliceosomal complex assembly,microtubule nucleation
1712	12278	scaffold601:306050..386312	Metazoa,Nephrozoa	HOFMI	HOFMI_g18363.t1,HOFMI_g18364.t1,HOFMI_g18365.t1	GALNT4,,GALNT4	38FAR,38FFX,38FAR	polypeptide N-acetylgalactosaminyltransferase,protein O-linked glycosylation via threonine,polypeptide N-acetylgalactosaminyltransferase
1239	53833	NW_006890152.1:2116392..2841679	Metazoa,Nephrozoa	CALMI	CALMI_XP_007900910.1,CALMI_XP_007900885.1,CALMI_XP_007900888.1,CALMI_XP_007900889.1,CALMI_XP_007900891.1	TMEM67,RBM12B,FAM92A1,TRIQK,RUNX1T1	39RE6,39HNF,28HP5,2CI6Y,28KWJ	Transmembrane protein 67,RNA binding,Family with sequence similarity 92 member,Triple QxxK/R motif-containing protein family,NHR2 domain like
1773	19515	scaffold_0016:8528081..8555192	Metazoa	EPHMU	EPHMU_Em0016g1175a,EPHMU_Em0016g1176a,EPHMU_Em0016g1179a,EPHMU_Em0016g1174a,EPHMU_Em0016g1177a	,TMC3,NELFB,POMT1,GNL1	3AAI7,28I6S,2C1MK,38DG3,38D1C	Phosphotyrosine interaction domain (PTB/PID),ion transport,negative regulation of transcription elongation from RNA polymerase II promoter,dolichyl-phosphate-mannose-protein mannosyltransferase activity,GTP binding
1353	17164	NW_021126417.1:207359..424587	Metazoa,Nephrozoa	ACRMI	ACRMI_XP_029188962.1,ACRMI_XP_029188964.1,ACRMI_XP_029188965.1,ACRMI_XP_029188953.1,ACRMI_XP_029188958.1,ACRMI_XP_029188874.1,ACRMI_XP_029188875.1,ACRMI_XP_029188910.1,ACRMI_XP_029188861.1,ACRMI_XP_029188872.1	,,,LPHN2,LPHN2,DIMT1,SETD9,MIER3,WDR78,	,39N1W,KOG4108,38D0U,38D0U,38EA2,28NXX,38GX8,38CVN,2CN3A	,Tctex-1 family,regulation of intraciliary retrograde transport,Belongs to the G-protein coupled receptor 2 family,Belongs to the G-protein coupled receptor 2 family,18S rRNA (adenine(1779)-N(6)/adenine(1780)-N(6))-dimethyltransferase activity,SET domain-containing protein 9,DNA binding,WD repeat domain 78,Protein phosphatase 2C
782	25188	WHPX01001455.1:215987..231236	Metazoa,Nephrozoa	ACTEQ	ACTEQ_EGACTEQ4350037272-PA,ACTEQ_EGACTEQ4350001774-PA,ACTEQ_EGACTEQ4350006832-PA,ACTEQ_EGACTEQ4350001568-PA	spn-E,spn-E,spn-E,spn-E	38ETH,38ETH,38ETH,38ETH	ATP-dependent RNA helicase,ATP-dependent RNA helicase,ATP-dependent RNA helicase,ATP-dependent RNA helicase
2427	29053	SWAQ01000092.1:7292081..7462891	Metazoa	RHOES	RHOES_mRNA.RE05362,RHOES_mRNA.RE05358,RHOES_mRNA.RE05357,RHOES_mRNA.RE05361,RHOES_mRNA.RE05365,RHOES_mRNA.RE05363,RHOES_mRNA.RE05360,RHOES_mRNA.RE05359	NDUFA7,,,MMS19,WLS,MPDZ,,	3A4AM,38DKM,COG5069,38FX1,28JZN,38Q0G,KOG2288,	NADH dehydrogenase (quinone) activity,Sequence-specific DNA binding transcription factor activity. It is involved in the biological process described with,regulation of membrane repolarization during atrial cardiac muscle cell action potential,positive regulation of double-strand break repair via homologous recombination,positive regulation of Wnt protein secretion,Multiple PDZ domain protein,gal…
2522	27365	Contig13481:352406..390672	Metazoa,Nephrozoa	AMPQU	AMPQU_Aqu2.1.37500_001,AMPQU_Aqu2.1.37505_001,AMPQU_Aqu2.1.37510_001,AMPQU_Aqu2.1.37506_001,AMPQU_Aqu2.1.37507_001	C12orf56,,tfpi2,CHCHD4,POLN	28P2W,,39W2M,3A07Z,39H5U	Chromosome 12 open reading frame 56,,serine-type endopeptidase inhibitor activity,protein import into mitochondrial intermembrane space,DNA-directed DNA polymerase activity
2642	29129	scis1292:6485..39013	Metazoa	SYCCI	SYCCI_scpid81331,SYCCI_scpid94841,SYCCI_scpid102390	,,	46WHW,23TXK,	Protein-L-isoaspartate(D-aspartate) O-methyltransferase (PCMT),Methyltransferase,
2648	7519	NW_001834362.1:815368..897997	Metazoa,Nephrozoa	NEMVE	NEMVE_XP_001635124.2,NEMVE_XP_032240384.1,NEMVE_XP_032240387.1,NEMVE_XP_032240421.1,NEMVE_XP_032240436.1,NEMVE_XP_032240423.1,NEMVE_XP_001635081.2	MAP1LC3C,KIAA0586,IRF2BP2,,,DPP3,pmvk	3A21N,28NC6,38HR8,,,38E6G,29ZP3	Belongs to the ATG8 family,Hedgehog signalling target,interferon regulatory factor,,,dipeptidyl-peptidase activity,Phosphomevalonate kinase
1239	4619	NC_047065.1:15942900..16016099	Metazoa,Nephrozoa	ASTRU	ASTRU_XP_033626877.1,ASTRU_XP_033626027.1,ASTRU_XP_033626614.1,ASTRU_XP_033626772.1,ASTRU_XP_033626225.1	FAM92A1,RBM12,TUBGCP2,KLHL29,CTU2	28HP5,39NS7,38DYI,39D0B,391PT	cilium assembly,RNA binding motif protein 12,microtubule nucleation by interphase microtubule organizing center,protein modification by small protein conjugation,Plays a central role in 2-thiolation of mcm(5)S(2)U at tRNA wobble positions of tRNA(Lys), tRNA(Glu) and tRNA(Gln). May act by forming a heterodimer with CTU1 ATPBD3 that ligates sulfur from thiocarboxylated URM1 onto the uridine of tRNA…
1186	21317	chr16:7380762..7492056	Metazoa,Nephrozoa	MIZYE	MIZYE_PY_T22021,MIZYE_PY_T22022,MIZYE_PY_T22023,MIZYE_PY_T22020,MIZYE_PY_T22017,MIZYE_PY_T22019	PFDN2,PROSER3,BARX1,RPS25,,	35AG3,2DSUW,397BI,3A683,299AF,38FF5	Prefoldin subunit,,spleen development,ribosomal protein S25,Belongs to the sulfotransferase 1 family,Etoposide-induced protein 2.4
477	9866	NW_022145614.1:7502637..7616233	Metazoa,Nephrozoa	STRPU	STRPU_XP_030831451.1,STRPU_XP_030831167.1,STRPU_XP_011675321.2,STRPU_XP_795580.1,STRPU_XP_030831271.1	GGCT,TSNAXIP1,RANBP9,UBE2C,MCUR1	3A621,28MD5,38DWC,38MK7,39SZG	gamma-glutamylcyclotransferase activity,spermatogenesis,Ran GTPase binding,protein modification by small protein conjugation,Mitochondrial calcium uniporter regulator 1
3263	18114	NW_022709613.1:23261..121499	Metazoa,Nephrozoa	ANNJA	ANNJA_XP_033104269.1,ANNJA_XP_033104276.1,ANNJA_XP_033104331.1,ANNJA_XP_033104318.1,ANNJA_XP_033104316.1,ANNJA_XP_033104320.1	SEH1L,NEURL2,CDYL2,ECI2,,ATP6V0D1	38GGF,38EBY,38BE1,38F2P,38CN8,38D4F	Belongs to the WD repeat SEC13 family,intracellular signal transduction,regulation of peptidyl-lysine crotonylation,dodecenoyl-CoA delta-isomerase activity,Adenosylhomocysteinase activity. It is involved in the biological process described with one-carbon metabolic process,Subunit of the integral membrane V0 complex of vacuolar ATPase. Vacuolar ATPase is responsible for acidifying a variety of in…
3299	80332	NW_014039697.1:2285..36296	Metazoa,Nephrozoa	SPHAR	SPHAR_XP_014152515.1,SPHAR_XP_014152516.1,SPHAR_XP_014152517.1,SPHAR_XP_014152521.1	HSP60,HSPE1,,	38BJH,3A5MZ,,KOG0598	Belongs to the chaperonin (HSP60) family,chaperone cofactor-dependent protein refolding,,protein serine/threonine kinase activity
3331	20222	NW_018385592.1:56959..88635	Metazoa,Nephrozoa	EXAPA	EXAPA_XP_020900587.1,EXAPA_XP_020900592.1,EXAPA_XP_020900597.1,EXAPA_XP_020900595.1	,C11orf16,AKIP1,	38ERK,28NKM,2CDRE,	acidic dipeptidase,Domain of unknown function (DUF4537),substrate adhesion-dependent cell spreading,
1556	30683	Lachesis_group14:36096787..36331447	Metazoa,Nephrozoa	ANABR	ANABR_EVM0011808.1,ANABR_EVM0019084.1,ANABR_EVM0012653.1,ANABR_EVM0013905.1,ANABR_EVM0018035.1,ANABR_EVM0016382.1,ANABR_EVM0022927.1,ANABR_EVM0017467.1,ANABR_EVM0012365.1,ANABR_EVM0022422.1	ADAM22,SCRN2,CS,SPC25,,SCRN2,,,,	38B6W,2QPIA,38CK5,39X38,38EZ7,2QPIA,,,,2E2K6	Disintegrin and metalloproteinase domain-containing protein,secernin,citrate (Si)-synthase activity,mitotic spindle organization,RAB18B, member RAS oncogene family,secernin,,,,
3263	27624	Contig13489:54475..80063	Metazoa,Nephrozoa	AMPQU	AMPQU_Aqu2.1.38330_001,AMPQU_Aqu2.1.38331_001,AMPQU_Aqu2.1.38333_001,AMPQU_Aqu2.1.38328_001	SEH1L,,AHCY,KATNB1	38GGF,38F2P,38CN8,38GF8	positive regulation of TORC1 signaling,dodecenoyl-CoA delta-isomerase activity,S-adenosylhomocysteine catabolic process,microtubule severing
1712	28261	Contig13169:41837..65966	Metazoa,Nephrozoa	AMPQU	AMPQU_Aqu2.1.22531_001,AMPQU_Aqu2.1.22533_001,AMPQU_Aqu2.1.22534_001	SNAPC3,,MTMR12	38ETS,38BD6,38D2P	Small nuclear RNA activating complex, polypeptide 3,telomerase activity,Belongs to the protein-tyrosine phosphatase family. Non-receptor class myotubularin subfamily
2648	8128	NC_037597.1:2051779..2155982	Metazoa,Nephrozoa	POMCA	POMCA_XP_025105337.1,POMCA_XP_025105333.1,POMCA_XP_025105336.1,POMCA_XP_025105338.1,POMCA_XP_025105512.1,POMCA_XP_025105508.1	MAP1LC3C,KIAA0586,IRF2BP2,TIMM9,AP4M1,Akt1	3A21N,28NC6,38HR8,3A3QW,39056,3AEGX	Autophagy protein Atg8 ubiquitin like,kiaa0586,regulation of nucleic acid-templated transcription,protein import into mitochondrial inner membrane,Golgi to lysosome transport,protein serine threonine kinase activity. It is involved in the biological process described with protein phosphorylation
782	19612	NW_018384102.1:789044..1035067	Metazoa,Nephrozoa	EXAPA	EXAPA_XP_020914077.1,EXAPA_XP_020915515.1,EXAPA_XP_020914617.1,EXAPA_XP_020913903.1,EXAPA_XP_020907933.1,EXAPA_XP_020913283.1	,,,,,YKT6	38EWX,38EWX,38EWX,,38BQB,38SXN	alpha1-adrenergic receptor activity,alpha1-adrenergic receptor activity,alpha1-adrenergic receptor activity,,3',5'-cyclic-GMP phosphodiesterase activity,protein-cysteine S-acyltransferase activity
1028	27702	Contig13521:1082176..1089845	Metazoa,Nephrozoa	AMPQU	AMPQU_Aqu2.1.44139_001,AMPQU_Aqu2.1.44140_001,AMPQU_Aqu2.1.44141_001,AMPQU_Aqu2.1.44142_001	,TSPAN3,TSPAN7,TMED5	KOG3882,38RGD,38HQR,38PM9	cell surface receptor signaling pathway,cell surface receptor signaling pathway,Tetraspanin-7,Golgi ribbon formation
4087	23446	Contig13436:98768..117626	Metazoa	AMPQU	AMPQU_Aqu2.1.33588_001,AMPQU_Aqu2.1.33589_001,AMPQU_Aqu2.1.33590_001,AMPQU_Aqu2.1.33582_001,AMPQU_Aqu2.1.33583_001	ORMDL1,,SLC40A1,BCL2L2,AAAS	395IU,2QVHZ,39AJX,38BMN,38G4A	negative regulation of sphingolipid biosynthetic process,Nucleotidyl transferase,spleen trabecula formation,Bcl-2-like protein 2,nuclear transport
4091	14719	NW_021126373.1:2863126..2896729	Metazoa	ACRMI	ACRMI_XP_029194678.1,ACRMI_XP_029194643.1,ACRMI_XP_029194697.1,ACRMI_XP_029194666.1	SDSL,athp-1,UNC119,PRPF19	38BCJ,38CTP,38DCN,38CRU	L-threonine ammonia-lyase activity,transcription corepressor binding,lipoprotein localization,factor 19
967	28867	scaffold_0001:25109348..25177551	Metazoa,Nephrozoa	EPHMU	EPHMU_Em0001g2773a,EPHMU_Em0001g2777a,EPHMU_Em0001g2780a	VWA5A,VWA5A,VWA5A	2QRPK,2QRPK,2QRPK	Von Willebrand factor A,Von Willebrand factor A,Von Willebrand factor A
4261	2927	NC_047072.1:1363947..1629219	Metazoa,Nephrozoa	ASTRU	ASTRU_XP_033635304.1,ASTRU_XP_033635751.1,ASTRU_XP_033635763.1,ASTRU_XP_033635309.1,ASTRU_XP_033635308.1,ASTRU_XP_033635310.1,ASTRU_XP_033635814.1,ASTRU_XP_033636081.1,ASTRU_XP_033636115.1,ASTRU_XP_033635849.1,ASTRU_XP_033635522.1,ASTRU_XP_033635892.1	CLIC6,PFN4,FAM228B,NR2E1,CKMT2,NOX3,MPC1,FANCG,,,,MRPS15	38DYR,3A20D,2BEB5,38EYK,38BGZ,38CEX,3A5JS,28P7H,38FJ1,38FJ1,38FJ1,39ZZ3	chloride channel activity,Profilin,,steroid hormone receptor activity,creatine kinase activity,NADPH oxidase,mitochondrial pyruvate transmembrane transport,Fanconi anemia, complementation group G,organic anion transmembrane transporter activity,organic anion transmembrane transporter activity,organic anion transmembrane transporter activity,mitochondrial translation
782	24630	NW_018385845.1:233107..269942	Metazoa,Nephrozoa	EXAPA	EXAPA_XP_020902122.1,EXAPA_XP_020902114.1,EXAPA_XP_020902155.2,EXAPA_XP_020902154.1	spn-E,spn-E,spn-E,spn-E	38ETH,38ETH,38ETH,38ETH	ATP-dependent RNA helicase,ATP-dependent RNA helicase,ATP-dependent RNA helicase,ATP-dependent RNA helicase
1556	425	Contig13436:71280..78855	Metazoa,Nephrozoa	AMPQU	AMPQU_Aqu2.1.33571_001,AMPQU_Aqu2.1.33572_001,AMPQU_Aqu2.1.33574_001	CS,HSPE1,	38CK5,3A5MZ,38BJH	citrate synthase,chaperone cofactor-dependent protein refolding,protein import into mitochondrial intermembrane space
1518	27677	Contig13506:305187..349850	Metazoa,Nephrozoa	AMPQU	AMPQU_Aqu2.1.40682_001,AMPQU_Aqu2.1.40685_001,AMPQU_Aqu2.1.40689_001,AMPQU_Aqu2.1.40680_001,AMPQU_Aqu2.1.40686_001,AMPQU_Aqu2.1.40687_001,AMPQU_Aqu2.1.40688_001	IDS,,FAM160B1,CSNK1A1,BIN3,EGR1,	38CRA,,38FSI,39KVS,38E8T,398KZ,3A2VI	iduronate 2-sulfatase,,Retinoic acid induced 16-like protein,peptidyl-serine phosphorylation,cell septum assembly,positive regulation of glomerular metanephric mesangial cell proliferation,Domain first found in the mice T locus (Brachyury) protein
307	78399	sc0000180:297876..395628	Metazoa	CLYHE	CLYHE_TCONS_00014070,CLYHE_TCONS_00014046,CLYHE_TCONS_00014047	,col6a6,	KOG3544,38DGH,38CJN	structural constituent of cuticle,biological adhesion,collagen
4447	33090	Lachesis_group6:7916406..7948773	Metazoa,Nephrozoa	ANABR	ANABR_EVM0001256.1,ANABR_EVM0007969.1,ANABR_EVM0002869.1	CTSC,ARL8B,GSTM3	38F76,38F0Z,38YPE	cysteine-type peptidase activity,Belongs to the small GTPase superfamily. Arf family,glutathione transferase activity
4580	41414	MRZV01000038.1:189705..248151	Metazoa,Nephrozoa	APOJA	APOJA_PIK61194.1,APOJA_PIK61195.1,APOJA_PIK61196.1	SCLT1,,TRIM2	28JSI,,38EA3	Sodium channel and clathrin linker 1,,Tripartite motif-containing protein
4593	20601	NW_018385463.1:326726..349604	Metazoa,Nephrozoa	EXAPA	EXAPA_XP_020899704.1,EXAPA_XP_020899702.2,EXAPA_XP_020899701.1,EXAPA_XP_020899700.1,EXAPA_XP_020899745.1	MLEC,FAM57A,CCDC101,CCT6A,LTV1	38DV4,39TPW,38FWM,38EFP,35MVT	malectin,family with sequence similarity 57, member A,SAGA-associated factor 29 homolog,unfolded protein binding,ribosomal small subunit export from nucleus
2648	3066	NC_047062.1:19717838..19999729	Metazoa,Nephrozoa	ASTRU	ASTRU_XP_033624105.1,ASTRU_XP_033624610.1,ASTRU_XP_033640746.1,ASTRU_XP_033629005.1,ASTRU_XP_033625294.1,ASTRU_XP_033625306.1,ASTRU_XP_033647952.1,ASTRU_XP_033638670.1	SIPA1L2,PTPN14,,MAP1LC3C,KIAA0586,IRF2BP2,ZNF318,KIAA0586	38FEH,38DER,2C2ZU,3A21N,28NC6,38HR8,28V80,28NC6	GTPase activator activity,protein tyrosine phosphatase activity,,Autophagy protein Atg8 ubiquitin like,kiaa0586,regulation of nucleic acid-templated transcription,meiotic cell cycle,Hedgehog signalling target
2648	78976	LFEI01000824:8541..22711	Metazoa,Nephrozoa	LINAN	LINAN_g24269.t1,LINAN_g24270.t1,LINAN_g24271.t1	FAM98A,PSMD8,MAP1LC3C	38C4H,38EJH,3A21N	positive regulation of ruffle assembly,proteasome assembly,Belongs to the ATG8 family
4800	22004	NW_001833675.1:344..56115	Metazoa	NEMVE	NEMVE_XP_032224811.1,NEMVE_XP_032224813.1,NEMVE_XP_032224816.1,NEMVE_XP_032224814.1,NEMVE_XP_032224812.1,NEMVE_XP_001621952.1	TSNAXIP1,TRIM71,,ANKRD27,,GSTT1	28MD5,38F95,38EIQ,38D3T,,38EKY	spermatogenesis,miRNA binding,malonyl-CoA-acyl carrier protein transacylase,negative regulation of SNARE complex assembly,,Glutathione S-transferase
307	89701	ML1750:629..64805	Metazoa	MNELE	MNELE_ML17501a,MNELE_ML17502a,MNELE_ML17504a	,,	38CJN,38CJN,38CJN	collagen,collagen,collagen
4800	19497	scaffold_0440:399..23358	Metazoa	EPHMU	EPHMU_Em0440g1a,EPHMU_Em0440g2a,EPHMU_Em0440g3a,EPHMU_Em0440g4a	ANKRD27,,HERPUD1,gcvH	38D3T,38EIQ,39FMK,2J8D7	negative regulation of SNARE complex assembly,malonyl-CoA-acyl carrier protein transacylase,Homocysteine-responsive endoplasmic reticulum-resident ubiquitin-like domain member,The glycine cleavage system catalyzes the degradation of glycine. The H protein shuttles the methylamine group of glycine from the P protein to the T protein
5026	23473	NW_022704992.1:3050909..3090214	Metazoa,Nephrozoa	ANNJA	ANNJA_XP_033102014.1,ANNJA_XP_033101685.1,ANNJA_XP_033101882.1	MPEG1,MPEG1,MPEG1	28J89,28J89,28J89	membrane-attack complex / perforin,Macrophage-expressed gene 1,Macrophage-expressed gene 1
5065	19387	NW_021163012.1:245709..271245	Metazoa	DENGI	DENGI_XP_028414001.1,DENGI_XP_028410321.1,DENGI_XP_028413358.1,DENGI_XP_028415261.1,DENGI_XP_028415313.1,DENGI_XP_028415287.1	MEAF6,ZGLP1,CCDC83,NOX3,,NOX3	39U1C,3A5TD,28JMQ,38CEX,39R52,38CEX	histone H3-K14 acetylation,GATA zinc finger,,NADPH oxidase 3,negative regulation of early endosome to late endosome transport,NADPH oxidase 3
1712	30626	NC_047561.1:30505517..30610350	Metazoa,Nephrozoa	CRAGI	CRAGI_XP_011453191.2,CRAGI_XP_011453189.1,CRAGI_XP_034326377.1,CRAGI_XP_011453177.2,CRAGI_XP_011453180.2	PDIA3,MBD2,C15orf43,,LRRK1	38GTB,39CMC,2BHFP,2DC8A,38CNK	protein disulfide isomerase family A, member 3,methylation-dependent chromatin silencing,meiotic attachment of telomere to nuclear envelope,Tetratricopeptide repeat protein,negative regulation of thioredoxin peroxidase activity by peptidyl-threonine phosphorylation
4580	9537	NW_022145596.1:32542724..32674343	Metazoa,Nephrozoa	STRPU	STRPU_XP_796877.2,STRPU_XP_030837060.1,STRPU_XP_030837064.1,STRPU_XP_030836100.1,STRPU_XP_030837059.1	CFAP97,TRIM2,SCLT1,SCLT1,CARS2	2BC62,38EA3,28JSI,28JSI,38GUV	Cilia and flagella associated protein 97,Tripartite motif-containing protein,clustering of voltage-gated sodium channels,clustering of voltage-gated sodium channels,cysteine-tRNA ligase activity
5222	27862	scaffold_0020:3997778..4317181	Metazoa	EPHMU	EPHMU_Em0020g571a,EPHMU_Em0020g574a,EPHMU_Em0020g575a,EPHMU_Em0020g577a,EPHMU_Em0020g580a,EPHMU_Em0020g582a,EPHMU_Em0020g585a,EPHMU_Em0020g586a,EPHMU_Em0020g589a,EPHMU_Em0020g591a,EPHMU_Em0020g592a,EPHMU_Em0020g594a,EPHMU_Em0020g599a,EPHMU_Em0020g603a,EPHMU_Em0020g605a	ECSIT,CPNE5,CPNE9,CPNE5,,,,CPNE5,,CPNE3,CPNE5,CPNE5,TRMT1,ZNF598,CPNE9	38FVZ,38BYU,38BYU,38BYU,38F42,38BYU,KOG1327,38BYU,38BYU,38BYU,38BYU,38BYU,38I4E,39EZR,38BYU	regulation of oxidoreductase activity,Copine V,Copine family member IX,Copine V,K02A2.6-like,cellular response to calcium ion,negative regulation of response to water deprivation,Copine V,cellular response to calcium ion,Copine,Copine V,Copine V,N(2),N(2)-dimethylguanosine tRNA methyltransferase,rescue of stalled ribosome,Copine family member IX
2648	15	chr5_208_88660874:76180377..76312432	Metazoa,Nephrozoa	ACHFU	ACHFU_Afu003193,ACHFU_Afu003192,ACHFU_Afu003191	MAP1LC3C,KIAA0586,IRF2BP2	3A21N,28NC6,38HR8	Autophagy protein Atg8 ubiquitin like,kiaa0586,regulation of nucleic acid-templated transcription
3299	44543	Lachesis_group11:54824012..55542971	Metazoa,Nephrozoa	EUPSC	EUPSC_cluster_2648,EUPSC_cluster_20390,EUPSC_cluster_848,EUPSC_cluster_20388,EUPSC_cluster_20387,EUPSC_cluster_4054,EUPSC_cluster_29068	,,FAM188B,FAM188B,FAM188B,HSPD1,HSPE1	38FV4,KOG4564,38GJD,38GJD,38GJD,38BJH,3A5MZ	7 transmembrane receptor (Secretin family),G-protein coupled receptor activity,Family with sequence similarity 188, member B,Family with sequence similarity 188, member B,Family with sequence similarity 188, member B,protein import into mitochondrial intermembrane space,10 kDa heat shock protein
3331	16648	NW_021127389.1:315421..403871	Metazoa,Nephrozoa	ACRMI	ACRMI_XP_029212873.1,ACRMI_XP_029212869.1,ACRMI_XP_029212870.1,ACRMI_XP_029212831.1,ACRMI_XP_029212844.1,ACRMI_XP_029212883.1	AKIP1,C11orf16,,CISD2,SLC9B2,eff	2CDRE,28NKM,38ERK,3A03G,38B6Z,38B6R	substrate adhesion-dependent cell spreading,Domain of unknown function (DUF4537),acidic dipeptidase,2 iron, 2 sulfur cluster binding,Mitochondrial sodium hydrogen exchanger,Ubiquitin-conjugating enzyme
2648	18075	Lachesis_group2:8635650..9243377	Metazoa,Nephrozoa	ANABR	ANABR_EVM0020037.1,ANABR_EVM0021548.1,ANABR_EVM0007080.1,ANABR_EVM0000933.1,ANABR_EVM0004141.1,ANABR_EVM0011891.2,ANABR_EVM0009566.1,ANABR_EVM0009805.1	KIAA0586,IRF2BP2,,,KCNK2,,PLEKHG1,	28NC6,38HR8,3A3QW,,38DY8,38DY1,38E2F,COG0666	kiaa0586,regulation of nucleic acid-templated transcription,Tim10/DDP family zinc finger,,Potassium channel subfamily K member 2,protein-L-isoaspartate (D-aspartate) O-methyltransferase activity,Rho guanyl-nucleotide exchange factor activity,positive regulation of myosin-light-chain-phosphatase activity
782	22560	NC_047015.1:59300839..59745192	Metazoa,Nephrozoa	PECMA	PECMA_XP_033757176.1,PECMA_XP_033757185.1,PECMA_XP_033757196.1	,,	3A6K5,3A6K5,3A6K5	7 transmembrane receptor (rhodopsin family),7 transmembrane receptor (rhodopsin family),7 transmembrane receptor (rhodopsin family)
5065	18043	Contig13429:160548..197029	Metazoa	AMPQU	AMPQU_Aqu2.1.33089_001,AMPQU_Aqu2.1.33091_001,AMPQU_Aqu2.1.33096_001,AMPQU_Aqu2.1.33092_001,AMPQU_Aqu2.1.33093_001,AMPQU_Aqu2.1.33094_001	CCDC83,snx3,,,,	28JMQ,38XF0,38CEX,,291DV,291DV	,negative regulation of early endosome to late endosome transport,cellular stress response to acidic pH,,,
3299	41551	Sc3x4tf_1029:19409..495440	Metazoa,Nephrozoa	ARCDU	ARCDU_pred2_17150.1,ARCDU_pred2_17153.1,ARCDU_pred2_17154.1,ARCDU_pred2_17157.1,ARCDU_pred2_17158.1	,PTH1R,,SCTR,PTH1R	,38FV4,38FV4,39FNJ,38FV4	,receptor,7 transmembrane receptor (Secretin family),Secretin receptor,receptor
967	28814	scaffold_0020:6519585..6558850	Metazoa,Nephrozoa	EPHMU	EPHMU_Em0020g874a,EPHMU_Em0020g877a,EPHMU_Em0020g879a,EPHMU_Em0020g880a,EPHMU_Em0020g881a	VWA5A,VWA5A,VWA5A,VWA5A,VWA5A	2QRPK,2QRPK,2QRPK,2QRPK,2QRPK	Von Willebrand factor A,Von Willebrand factor A,Von Willebrand factor A,Von Willebrand factor A,Von Willebrand factor A
782	19027	NW_021163091.1:445375..723691	Metazoa,Nephrozoa	DENGI	DENGI_XP_028410251.1,DENGI_XP_028410239.1,DENGI_XP_028410218.1,DENGI_XP_028410253.1,DENGI_XP_028410247.1,DENGI_XP_028410219.1,DENGI_XP_028410192.1,DENGI_XP_028410245.1	AEBP2,ZC3H10,ZC3H10,,,SMPD2,PLD1,FAM60A	39RF6,38K6K,38K6K,2E8YZ,KOG2649,39U5K,38G6H,28JW9	AE binding protein 2,Zinc finger CCCH domain-containing protein 10,Zinc finger CCCH domain-containing protein 10,endocytic hemoglobin import,metallocarboxypeptidase activity,sphingomyelin phosphodiesterase activity,phospholipase D activity,negative regulation of cell migration
3299	41731	NW_022994934.1:35592..115705	Metazoa,Nephrozoa	CRAGI	CRAGI_XP_034317545.1,CRAGI_XP_034317550.1,CRAGI_XP_034317547.1	,,PTH1R	38FV4,38FV4,38FV4	7 transmembrane receptor (Secretin family),7 transmembrane receptor (Secretin family),receptor
5752	28258	scaffold_0015:1535204..1596014	Metazoa,Nephrozoa	EPHMU	EPHMU_Em0015g288a,EPHMU_Em0015g290a,EPHMU_Em0015g291a,EPHMU_Em0015g295a,EPHMU_Em0015g292a,EPHMU_Em0015g296a	,PRODH2,TMEM199,MIOX,VPS53,	38FHM,38DGW,29V96,38TV6,38F3N,38DJF	Transport and Golgi organisation 2,Converts proline to delta-1-pyrroline-5-carboxylate,transmembrane protein 199,inositol oxygenase activity,endocytic recycling,autophagy of host cells involved in interaction with symbiont
1556	30682	NW_022994986.1:16100..112099	Metazoa,Nephrozoa	CRAGI	CRAGI_XP_034318335.1,CRAGI_XP_011428210.1,CRAGI_XP_034318337.1,CRAGI_XP_034318338.1,CRAGI_XP_034318339.1	ADAM22,RAB18,SPC25,CS,SCRN2	38B6W,38EZ7,39X38,38CK5,2QPIA	Disintegrin and metalloproteinase domain-containing protein,lipid droplet organization,mitotic spindle organization,citrate (Si)-synthase activity,secernin
5026	23431	WHPX01000649.1:27951..43539	Metazoa,Nephrozoa	ACTEQ	ACTEQ_EGACTEQ4350036374-PA,ACTEQ_EGACTEQ4350034676-PA,ACTEQ_EGACTEQ4350043796-PA,ACTEQ_EGACTEQ4350046661-PA,ACTEQ_EGACTEQ4350043785-PA	MPEG1,MPEG1,MPEG1,MPEG1,	28J89,28J89,28J89,28J89,	MAC/Perforin domain,MAC/Perforin domain,MAC/Perforin domain,MAC/Perforin domain,
782	21636	NW_001834254.1:423207..465347	Metazoa,Nephrozoa	NEMVE	NEMVE_XP_001628671.2,NEMVE_XP_001628672.1,NEMVE_XP_032232665.1,NEMVE_XP_032232703.1	,,,	38EWX,38EWX,38EWX,	alpha1-adrenergic receptor activity,alpha1-adrenergic receptor activity,alpha1-adrenergic receptor activity,
3299	47841	NW_022145604.1:26635111..27375137	Metazoa,Nephrozoa	STRPU	STRPU_XP_030845739.1,STRPU_XP_003725174.2,STRPU_XP_030846612.1,STRPU_XP_030846620.1,STRPU_XP_030846621.1,STRPU_XP_030846597.1	CRHR2,CRHR2,,,CALCRL,NEUROD1	38ZXY,38ZXY,38ZXY,3A5EW,38EUZ,396W1	Receptor,Receptor,Receptor,7 transmembrane receptor (Secretin family),calcitonin receptor activity,Neurogenic differentiation factor
1556	2224	MRZV01000295.1:496410..669186	Metazoa,Nephrozoa	APOJA	APOJA_PIK53235.1,APOJA_PIK53236.1,APOJA_PIK53237.1,APOJA_PIK53238.1,APOJA_PIK53241.1,APOJA_PIK53242.1,APOJA_PIK53243.1,APOJA_PIK53246.1,APOJA_PIK53244.1,APOJA_PIK53245.1,APOJA_PIK53247.1	RIF1,RIF1,RIF1,SLC38A11,CS,HSPE1,HSPD1,COQ10A,SF3B1,SF3B1,SRI	2CNCB,2CNCB,2CNCB,38EAG,38CK5,3A5MZ,38BJH,39KQW,38D0T,38D0T,39RN3	Replication timing regulatory factor 1,Replication timing regulatory factor 1,Replication timing regulatory factor 1,amino acid transport,citrate (Si)-synthase activity,chaperone cofactor-dependent protein refolding,protein import into mitochondrial intermembrane space,ubiquinone binding,spliceosomal complex assembly,Splicing factor 3b subunit,EF-hand domain pair
782	22855	SWAQ01000795.1:5304193..5743259	Metazoa,Nephrozoa	RHOES	RHOES_mRNA.RE10318,RHOES_mRNA.RE02353,RHOES_mRNA.RE02351,RHOES_mRNA.RE02350,RHOES_mRNA.RE02349,RHOES_mRNA.RE02348,RHOES_mRNA.RE11981,RHOES_mRNA.RE11982,RHOES_mRNA.RE11983,RHOES_mRNA.RE11987,RHOES_mRNA.RE07397,RHOES_mRNA.RE07399,RHOES_mRNA.RE11989,RHOES_mRNA.RE07401,RHOES_mRNA.RE07402,RHOES_mRNA.RE07403,RHOES_mRNA.RE07404,RHOES_mRNA.RE07405,RHOES_mRNA.RE07409,RHOES_mRNA.RE07410,RHOES_mRNA.RE07407,…	,,TMPRSS5,,TMPRSS5,,,TMPRSS5,,C9orf173,C9orf173,UMOD,UMOD,,,CASP8,CERCAM,PRRC2A,HENMT1,HENMT1,RC3H1,F13A1	COG5640,COG5640,38F17,COG5640,38F17,COG5640,COG5640,38F17,COG5640,2BTJ6,2BTJ6,28KQA,28KQA,38JM0,38JM0,38JM0,38BZB,KOG4817,39SB6,39SB6,38DU2,2CD5G	serine-type endopeptidase activity,serine-type endopeptidase activity,transmembrane protease serine 5,serine-type endopeptidase activity,transmembrane protease serine 5,serine-type endopeptidase activity,serine-type endopeptidase activity,transmembrane protease serine 5,serine-type endopeptidase activity,,,calcium ion binding,calcium ion binding,Belongs to the peptidase C14A family,Belongs to the…
782	19722	NW_018386829.1:38215..141584	Metazoa,Nephrozoa	EXAPA	EXAPA_XP_020906561.1,EXAPA_XP_020906548.1,EXAPA_XP_020906541.1,EXAPA_XP_020906544.1,EXAPA_XP_020906545.1,EXAPA_XP_020906566.1,EXAPA_XP_020906559.1,EXAPA_XP_020906563.1,EXAPA_XP_020906585.1,EXAPA_XP_020906555.1	,,,,,,ASTL,,,USP47	KOG4219,39MR0,KOG4219,39MR0,39MR0,KOG3656,39V2U,39QXW,39QXW,38DTA	tachykinin receptor activity,Serpentine type 7TM GPCR chemoreceptor Srsx,tachykinin receptor activity,Serpentine type 7TM GPCR chemoreceptor Srsx,Serpentine type 7TM GPCR chemoreceptor Srsx,G-protein coupled receptor activity,glutamic-type peptidase activity,Belongs to the sodium neurotransmitter symporter (SNF) (TC 2.A.22) family,Belongs to the sodium neurotransmitter symporter (SNF) (TC 2.A.22)…
6143	18608	NW_021163022.1:1651974..1679898	Metazoa	DENGI	DENGI_XP_028394664.1,DENGI_XP_028394982.1,DENGI_XP_028394984.1	ATP13A1,C6orf136,DUSP12	38DBB,3A02K,38DF8	cation-transporting atpase,Uncharacterized conserved protein (DUF2358),positive regulation of glucokinase activity
6143	19464	scaffold_0016:737314..770155	Metazoa	EPHMU	EPHMU_Em0016g122a,EPHMU_Em0016g125a,EPHMU_Em0016g128a,EPHMU_Em0016g129a,EPHMU_Em0016g123a,EPHMU_Em0016g126a	ATP13A1,ATP13A1,C6orf136,NSMF,DOLPP1,DOLPP1	38DBB,38DBB,KOG4457,2C2R8,39RYE,39RYE	calcium-transporting ATPase activity,calcium-transporting ATPase activity,Uncharacterized conserved protein (DUF2358),NMDA receptor synaptonuclear signaling and neuronal migration factor,dolichyldiphosphatase activity,dolichyldiphosphatase activity
3331	27974	scaffold_0021:2119931..2148461	Metazoa,Nephrozoa	EPHMU	EPHMU_Em0021g331a,EPHMU_Em0021g332a,EPHMU_Em0021g337a,EPHMU_Em0021g336a	,,SSBP1,	38G8V,38G8V,3A4A4,38G8V	fast, calcium ion-dependent exocytosis of neurotransmitter,fast, calcium ion-dependent exocytosis of neurotransmitter,single-stranded DNA binding,fast, calcium ion-dependent exocytosis of neurotransmitter
3331	40257	MRZV01000675.1:48282..161946	Metazoa,Nephrozoa	APOJA	APOJA_PIK45918.1,APOJA_PIK45921.1,APOJA_PIK45923.1	ZNF282,,SLC9B2	39PK6,39ZQV,38B6Z	Zinc finger protein,transposition, RNA-mediated,lithium:proton antiporter activity
782	14923	WHPX01000327.1:115551..184256	Metazoa,Nephrozoa	ACTEQ	ACTEQ_EGACTEQ4350004687-PA,ACTEQ_EGACTEQ4350019404-PA,ACTEQ_EGACTEQ4350050626-PA,ACTEQ_EGACTEQ4350034094-PC,ACTEQ_EGACTEQ4350034638-PA,ACTEQ_EGACTEQ4350010689-PA,ACTEQ_EGACTEQ4350020604-PA	CELA1,CELA1,CELA1,EXOC8,,,APITD1	38IN0,38IN0,38IN0,38BEF,,KOG2288,2CYS2	elastin catabolic process,elastin catabolic process,elastin catabolic process,exocyst assembly,,galactosyltransferase activity,resolution of meiotic recombination intermediates
3331	31	NW_019091699.1:29868..111312	Metazoa,Nephrozoa	ACAPL	ACAPL_XP_022110703.1,ACAPL_XP_022110706.1,ACAPL_XP_022110696.1,ACAPL_XP_022110689.1,ACAPL_XP_022110690.1	ZFAND4,SLC9B2,SLC9B2,,	38WFB,38B6Z,38B6Z,,2E8B5	ubiquitin,lithium:proton antiporter activity,lithium:proton antiporter activity,,Pleckstrin homology domain.
6606	18009	NW_021126371.1:354094..386402	Metazoa	ACRMI	ACRMI_XP_029213753.1,ACRMI_XP_029213850.1,ACRMI_XP_029213542.1	,,SMCR8	38CIP,,28KF2	FAM76 protein,,positive regulation of autophagosome maturation
4593	17269	NW_021126648.1:23589..309418	Metazoa,Nephrozoa	ACRMI	ACRMI_XP_029205083.1,ACRMI_XP_029205080.1,ACRMI_XP_029205048.1,ACRMI_XP_029205082.1,ACRMI_XP_029205062.1,ACRMI_XP_029205051.1,ACRMI_XP_029205052.1,ACRMI_XP_029205069.1,ACRMI_XP_029205079.1,ACRMI_XP_029205055.1	MMAB,SETD1B,CLTC,CLTC,,MED21,RPLP2,CCT6A,ASPDH,CCDC65	2QS64,38F3T,38CNM,38CNM,2C4A0,3A2MG,3A5KC,38EFP,2QVGC,2CMHW	Methylmalonic aciduria (cobalamin deficiency) cblB type,SET domain containing,clathrin light chain binding,clathrin light chain binding,pattern binding,regulation of nucleic acid-templated transcription,translational elongation,unfolded protein binding,aspartate dehydrogenase activity,Coiled-coil domain-containing protein 65
6690	33867	oct016193F:2181..85953	Metazoa,Nephrozoa	OCTMI	OCTMI_Omin017921,OCTMI_Omin017920,OCTMI_Omin017922	MRPL3,URI1,CCNE1	38H1P,38DAV,38D9S	ribosomal protein L3,phosphatase inhibitor activity,cell cycle G1/S phase transition
2642	27652	Seg1044:98770..108549	Metazoa	AURAU	AURAU_Seg1044.5,AURAU_Seg1044.6,AURAU_Seg1044.7,AURAU_Seg1044.8	,,,	2CXTH,2CXTH,2CXTH,2CXTH	,,,
7128	40612	MRZV01000387.1:410215..472466	Metazoa,Nephrozoa	APOJA	APOJA_PIK51139.1,APOJA_PIK51140.1,APOJA_PIK51141.1,APOJA_PIK51142.1	,,Hsc70-4,	38BSZ,38BSZ,38BSZ,38BSZ	Belongs to the heat shock protein 70 family,protein refolding,protein refolding,Belongs to the heat shock protein 70 family
3331	17764	WHPX01000501.1:130625..191703	Metazoa,Nephrozoa	ACTEQ	ACTEQ_EGACTEQ4350047923-PA,ACTEQ_EGACTEQ4350042051-PB,ACTEQ_EGACTEQ4350029958-PA,ACTEQ_EGACTEQ4350021107-PA,ACTEQ_EGACTEQ4350010822-PA,ACTEQ_EGACTEQ4350030586-PA,ACTEQ_EGACTEQ4350028430-PA	,SYT12,,,C11orf16,AKIP1,	38G8V,38TEH,38G8V,38ERK,28NKM,2CDRE,	fast, calcium ion-dependent exocytosis of neurotransmitter,synaptotagmin XII,fast, calcium ion-dependent exocytosis of neurotransmitter,acidic dipeptidase,Domain of unknown function (DUF4537),substrate adhesion-dependent cell spreading,
7229	16847	NW_021126426.1:532507..598017	Metazoa	ACRMI	ACRMI_XP_029189943.1,ACRMI_XP_029189947.1,ACRMI_XP_029189971.1,ACRMI_XP_029189997.1,ACRMI_XP_029189993.1,ACRMI_XP_029189972.1	CASC1,SYCP3,SUV420H1,EBP,ZDHHC17,	28IAT,291C9,38D4D,39SJ4,38DBC,28MXV	Cancer susceptibility candidate,Synaptonemal complex protein 3,Suppressor of variegation 4-20 homolog 1 (Drosophila),C-8 sterol isomerase activity,Zinc finger DHHC-type containing 17,positive regulation of dendritic spine morphogenesis
1712	20254	NW_018384441.1:335575..486723	Metazoa,Nephrozoa	EXAPA	EXAPA_XP_020917658.1,EXAPA_XP_020917650.2,EXAPA_XP_020917675.1,EXAPA_XP_028519764.1,EXAPA_XP_020917662.1,EXAPA_XP_020917659.1	,,,GON4L,,	,38H9X,38EDI,28KMH,KOG3656,38BKK	,intra-Golgi vesicle-mediated transport,Zinc ion binding,B cell differentiation,G-protein coupled receptor activity,unfolded protein binding
1239	1161	NW_022709613.1:125533..229858	Metazoa,Nephrozoa	ANNJA	ANNJA_XP_033104213.1,ANNJA_XP_033104212.1,ANNJA_XP_033104280.1,ANNJA_XP_033104247.1,ANNJA_XP_033104302.1,ANNJA_XP_033104300.1	FAM92A1,RBM12,TUBGCP2,KLHL29,sym-2,	28HP5,39NS7,38DYI,39D0B,38HY4,	cilium assembly,RNA binding motif protein 12,microtubule nucleation by interphase microtubule organizing center,protein modification by small protein conjugation,epithelial splicing regulatory protein,
7609	24536	NW_018384914.1:585103..646095	Metazoa	EXAPA	EXAPA_XP_020895403.1,EXAPA_XP_020895402.1,EXAPA_XP_020895394.1,EXAPA_XP_020895487.1,EXAPA_XP_020895489.1,EXAPA_XP_028513457.1,EXAPA_XP_028513464.1	,,TNIP1,PREP,BMP7,ZGRF1,ZGRF1	2ETM0,2E5ZN,2CAKQ,38DGX,38C5N,38HI4,38HI4	,,modulation by symbiont of host I-kappaB kinase/NF-kappaB cascade,serine-type exopeptidase activity,allantois development,Zinc finger, GRF-type containing 1,Zinc finger, GRF-type containing 1
7648	87154	LFEI01001163:300..65519	Metazoa,Nephrozoa	LINAN	LINAN_g27898.t1,LINAN_g27900.t1,LINAN_g27901.t1,LINAN_g27905.t1	XRRA1,,NKAP,	39SV2,,38BNU,2E2X1	X-ray radiation,,NFKB activating protein,EF-hand domain pair
4261	27965	Contig13101:73904..86490	Metazoa,Nephrozoa	AMPQU	AMPQU_Aqu2.1.21023_001,AMPQU_Aqu2.1.21024_001,AMPQU_Aqu2.1.21026_001,AMPQU_Aqu2.1.21027_001	,PPIL6,FAM228B,MPC1	38Q5E,39R3U,2BEB5,3A5JS	regulation of protein linear polyubiquitination,peptidyl-prolyl,,mitochondrial pyruvate transmembrane transport
7648	8844	scaffold_5:1353954..1445446	Metazoa,Nephrozoa	SACKO	SACKO_Sakowv30007767m,SACKO_Sakowv30007722m,SACKO_Sakowv30007720m,SACKO_Sakowv30007828m,SACKO_Sakowv30007754m	STK25,XRRA1,,TMEM254,NT5DC3	38G1B,39SV2,39Y20,2CUXZ,38BA5	serine threonine-protein kinase,X-ray radiation,Exostosin family,Domain of unknown function (DUF4499),5'-nucleotidase activity
1186	79372	NC_047565.1:42545589..42591246	Metazoa,Nephrozoa	CRAGI	CRAGI_XP_034301079.1,CRAGI_XP_034301083.1,CRAGI_XP_011442818.2,CRAGI_XP_011442817.1	,,EI24,RPS25	299AF,299AF,38FF5,3A683	Belongs to the sulfotransferase 1 family,Belongs to the sulfotransferase 1 family,macroautophagy,ribosomal small subunit assembly
782	22849	SWAQ01001657.1:4512874..4535290	Metazoa,Nephrozoa	RHOES	RHOES_mRNA.RE06282,RHOES_mRNA.RE06281,RHOES_mRNA.RE06280,RHOES_mRNA.RE06279	CTRB1,,,OVCH1	38FVP,38GGI,38GGI,38GGI	digestion,Belongs to the peptidase S1 family,Belongs to the peptidase S1 family,Belongs to the peptidase S1 family
782	20218	NW_018384385.1:319358..358810	Metazoa,Nephrozoa	EXAPA	EXAPA_XP_020915581.1,EXAPA_XP_020915647.2,EXAPA_XP_020915570.1,EXAPA_XP_020915595.1,EXAPA_XP_020915558.2,EXAPA_XP_020915667.1,EXAPA_XP_020915157.1	CTRB1,CTRB1,CTRB1,CELA1,CTRB1,,	38FVP,38FVP,38FVP,38IN0,38FVP,KOG3656,KOG2087	digestion,digestion,digestion,elastin catabolic process,digestion,G-protein coupled receptor activity,protein-hormone receptor activity
7823	28507	Contig13355:11997..22811	Metazoa	AMPQU	AMPQU_Aqu2.1.29037_001,AMPQU_Aqu2.1.29038_001,AMPQU_Aqu2.1.29040_001	SLC39A7,MKRN1,POLK	38FZT,39S60,38BXY	cellular zinc ion homeostasis,protein modification by small protein conjugation,Polymerase (DNA directed) kappa
3299	41548	Sc7u5tJ_350:8493860..8681462	Metazoa,Nephrozoa	BRAFL	BRAFL_BL17271.1,BRAFL_BL17272.1,BRAFL_BL17274.1	,CALCRL,CRHR2	38BB4,38EUZ,38ZXY	Domain present in hormone receptors,calcitonin receptor activity,corticotrophin-releasing factor receptor activity
7936	39319	LG5:5551272..5578460	Metazoa,Nephrozoa	TRICA	TRICA_TC014089_001,TRICA_TC014090_001,TRICA_TC014091_002,TRICA_TC014092_001	,,,	38CH6,38CH6,38CH6,38CH6	multidrug resistance-associated protein lethal(2)03659-like,It is involved in the biological process described with transmembrane transport,It is involved in the biological process described with transmembrane transport,multidrug resistance-associated protein lethal(2)03659-like
2427	27654	Seg952:45904..136958	Metazoa	AURAU	AURAU_Seg952.1,AURAU_Seg952.2,AURAU_Seg952.4,AURAU_Seg952.3	,,,MMS19	38DKM,3A80C,3A4AM,38FX1	Recognizes and binds the palindromic sequence 5'- TTGGCNNNNNGCCAA-3' present in viral and cellular promoters and in the origin of replication of adenovirus type 2. These proteins are individually capable of activating transcription and replication,Calponin homology domain,NADH dehydrogenase (ubiquinone) activity. It is involved in the biological process described with ATP synthesis coupled electr…
6606	28333	scaffold_0023:2387204..2391091	Metazoa	EPHMU	EPHMU_Em0023g436a,EPHMU_Em0023g437a,EPHMU_Em0023g438a	,FAM76B,	3A3V7,38CIP,2E5ZE	intracellular protein transport in other organism involved in symbiotic interaction,FAM76 protein,
6143	18040	Contig13409:69285..113316	Metazoa	AMPQU	AMPQU_Aqu2.1.31787_001,AMPQU_Aqu2.1.31792_001,AMPQU_Aqu2.1.31793_001,AMPQU_Aqu2.1.31794_001,AMPQU_Aqu2.1.31798_001,AMPQU_Aqu2.1.31789_001,AMPQU_Aqu2.1.31796_001	ATP13A1,C6orf136,NSMF,NSMF,SLC44A5,DOLPP1,FAM20B	38DBB,KOG4457,2C2R8,2C2R8,38CX6,39RYE,38GS3	cation-transporting atpase,Uncharacterized conserved protein (DUF2358),NMDA receptor synaptonuclear signaling and neuronal migration factor,NMDA receptor synaptonuclear signaling and neuronal migration factor,otolith formation,dolichyldiphosphatase activity,kinase activity
1712	1208	NW_022693499.1:49039..281124	Metazoa,Nephrozoa	ANNJA	ANNJA_XP_033096428.1,ANNJA_XP_033096429.1,ANNJA_XP_033096430.1,ANNJA_XP_033096431.1,ANNJA_XP_033096432.1,ANNJA_XP_033096436.1	COG1,MEX3C,MBD2,C15orf43,,CHRNB4	38H9X,38EDI,39CMC,2BHFP,38D2T,38BP2	oligomeric golgi complex,Mex-3 RNA binding family member,methylation-dependent chromatin silencing,meiotic attachment of telomere to nuclear envelope,Neurotransmitter-gated ion-channel transmembrane region,Neuronal acetylcholine receptor subunit
1556	18299	Sc7u5tJ_350:14310415..14453145	Metazoa,Nephrozoa	BRAFL	BRAFL_BL04368.1,BRAFL_BL04367.1,BRAFL_BL04366.1,BRAFL_BL04376.1,BRAFL_BL04373.1,BRAFL_BL04369.1	COQ10A,HSPD1,HSPE1,SCRN2,CIR1,SF3B1	39KQW,38BJH,3A5MZ,2QPIA,38C6Z,38D0T	coenzyme Q-binding protein COQ10 homolog,60 kDa heat shock protein,10 kDa heat shock protein,dipeptidase activity,RNA splicing,spliceosomal complex assembly
8606	28591	Contig13491:230167..256522	Metazoa	AMPQU	AMPQU_Aqu2.1.38630_001,AMPQU_Aqu2.1.38631_001,AMPQU_Aqu2.1.38632_001	SCD,,	38GU7,38HIJ,38HIJ	oxidoreductase activity, acting on paired donors, with oxidation of a pair of donors resulting in the reduction of molecular oxygen to two molecules of water,cytoskeletal anchoring at plasma membrane,cytoskeletal anchoring at plasma membrane
967	27726	NC_007136.7:4907792..5013293	Metazoa,Nephrozoa	DANRE	DANRE_XP_009296021.1,DANRE_XP_009296020.1,DANRE_XP_009296015.1,DANRE_XP_021326444.1,DANRE_XP_017209697.2	VWA5A,VWA5A,VWA5A,VWA5A,VWA5A	2QRPK,2QRPK,2QRPK,2QRPK,2QRPK	Von Willebrand factor A,Von Willebrand factor A,Von Willebrand factor A,Von Willebrand factor A,Von Willebrand factor A
3263	22162	NW_001834052.1:126397..209603	Metazoa,Nephrozoa	NEMVE	NEMVE_XP_032226973.1,NEMVE_XP_001623930.1,NEMVE_XP_001623924.1,NEMVE_XP_001623931.2,NEMVE_XP_001623925.2	SEH1L,NEURL2,,,GMPR	38GGF,38EBY,38F2P,38F2P,38BP6	positive regulation of TORC1 signaling,intracellular signal transduction,dodecenoyl-CoA delta-isomerase activity,dodecenoyl-CoA delta-isomerase activity,GMP reductase activity
6690	2073	MRZV01000270.1:369368..534167	Metazoa,Nephrozoa	APOJA	APOJA_PIK53888.1,APOJA_PIK53889.1,APOJA_PIK53890.1,APOJA_PIK53891.1,APOJA_PIK53894.1,APOJA_PIK53895.1,APOJA_PIK53896.1,APOJA_PIK53893.1,APOJA_PIK53899.1	,,CCNE1,URI1,AARS,,,,TBC1D31	,2QUBS,38D9S,38DAV,38GHT,38GHT,38GHT,38GT5,38BS7	,Zgc 162297,cell cycle G1/S phase transition,phosphatase inhibitor activity,Catalyzes the attachment of alanine to tRNA(Ala) in a two-step reaction alanine is first activated by ATP to form Ala- AMP and then transferred to the acceptor end of tRNA(Ala). Also edits incorrectly charged tRNA(Ala) via its editing domain,Catalyzes the attachment of alanine to tRNA(Ala) in a two-step reaction alanine i…
782	20129	NW_018387881.1:539795..616388	Metazoa,Nephrozoa	EXAPA	EXAPA_XP_020910186.1,EXAPA_XP_020910206.2,EXAPA_XP_020910204.1,EXAPA_XP_020910187.1	,,,	KOG3656,KOG3656,3A11E,3A11E	G-protein coupled receptor activity,G-protein coupled receptor activity,Serpentine type 7TM GPCR chemoreceptor Srw,Serpentine type 7TM GPCR chemoreceptor Srw
4091	19481	scaffold_0015:4358184..4386402	Metazoa	EPHMU	EPHMU_Em0015g664a,EPHMU_Em0015g665a,EPHMU_Em0015g666a,EPHMU_Em0015g662a,EPHMU_Em0015g663a,EPHMU_Em0015g667a	PRPF19,UNC119,athp-1,,,	38CRU,38DCN,38CTP,392EQ,38HJM,38DME	factor 19,lipoprotein localization,transcription corepressor binding,Sel1-like repeats.,dyslexia susceptibility 1 candidate,Filamin C, gamma
967	27725	Contig12834:536..15400	Metazoa,Nephrozoa	AMPQU	AMPQU_Aqu2.1.17146_001,AMPQU_Aqu2.1.17147_001,AMPQU_Aqu2.1.17151_001,AMPQU_Aqu2.1.17152_001,AMPQU_Aqu2.1.17148_001	VWA5A,VWA5A,VWA5A,VWA5A,VWA5A	2QRPK,2QRPK,2QRPK,2QRPK,2QRPK	Von Willebrand factor A,Von Willebrand factor A,Von Willebrand factor A,Von Willebrand factor A,Von Willebrand factor A
9169	836	NW_019091518.1:100434..200852	Metazoa,Nephrozoa	ACAPL	ACAPL_XP_022103936.1,ACAPL_XP_022103972.1,ACAPL_XP_022103970.1,ACAPL_XP_022103971.1,ACAPL_XP_022103911.1,ACAPL_XP_022103920.1	IQUB,DNAH12,ATP6AP1,TIMM17B,RAD18,PRPF18	28JBT,38EZQ,38GXF,39V99,38DW0,38C8S	smoothened signaling pathway,heavy chain,V-type proton ATPase subunit,Essential component of the TIM23 complex, a complex that mediates the translocation of transit peptide-containing proteins across the mitochondrial inner membrane,Y-form DNA binding,nuclear retention of unspliced pre-mRNA at the site of transcription
9227	28283	scaffold_0009:6080030..6110101	Metazoa,Nephrozoa	EPHMU	EPHMU_Em0009g641a,EPHMU_Em0009g643a,EPHMU_Em0009g644a	UBA6,,	38C42,38DIM,28M2N	ubiquitin activating enzyme activity,protein deubiquitination involved in ubiquitin-dependent protein catabolic process,ubiquitin-dependent protein catabolic process via the multivesicular body sorting pathway
4261	44453	Lachesis_group27:45349673..47747186	Metazoa,Nephrozoa	EUPSC	EUPSC_cluster_22012,EUPSC_cluster_6025,EUPSC_cluster_6733,EUPSC_cluster_9642,EUPSC_cluster_10686,EUPSC_cluster_14122,EUPSC_cluster_6874,EUPSC_cluster_22014,EUPSC_cluster_5370,EUPSC_cluster_4531,EUPSC_cluster_22017,EUPSC_cluster_7051	,exc-4,FAAH2,,CRYL1,TOP3B,APPL2,APPL1,PSMD6,FAM228B,,	,38DYR,38EEG,28I05,38E1H,3AFA5,38I2P,38I2P,38C36,2BEB5,39NCT,38C7X	,chloride channel activity,anandamide amidohydrolase activity,Cadherin-like and PC-esterase,L-gulonate 3-dehydrogenase activity,DNA topoisomerase type I activity,protein kinase B binding,Adaptor protein, phosphotyrosine interaction, PH domain and leucine zipper containing 1,proteasome-mediated ubiquitin-dependent protein catabolic process,,SET (Su(var)3-9, Enhancer-of-zeste, Trithorax) domain,Ank…
5065	20304	NW_018387903.1:161965..176518	Metazoa	EXAPA	EXAPA_XP_020910595.1,EXAPA_XP_020910596.1,EXAPA_XP_020910622.1,EXAPA_XP_020910621.1	CCDC83,,,	28JMQ,39R52,COG0513,38CEX	,negative regulation of early endosome to late endosome transport,helicase activity,cellular stress response to acidic pH
7128	28519	scaffold_0014:8417835..8526721	Metazoa,Nephrozoa	EPHMU	EPHMU_Em0014g983a,EPHMU_Em0014g984a,EPHMU_Em0014g986a,EPHMU_Em0014g989a,EPHMU_Em0014g990a,EPHMU_Em0014g987a	HSPA8,,HSPA8,HSPA8,HSPA8,HSPA1A	38BSZ,38BSZ,38BSZ,38BSZ,38BSZ,38BSZ	Heat shock cognate 71 kDa protein,Belongs to the heat shock protein 70 family,protein refolding,Heat shock cognate 71 kDa protein,Heat shock cognate 71 kDa protein,protein refolding
782	18921	NW_021163029.1:434049..614464	Metazoa,Nephrozoa	DENGI	DENGI_XP_028397414.1,DENGI_XP_028397358.1,DENGI_XP_028397404.1,DENGI_XP_028397305.1,DENGI_XP_028397281.1,DENGI_XP_028397304.1,DENGI_XP_028397217.1	,ZC3H10,AEBP2,SMPD2,Pld,FAM60A,	2E8YZ,38K6K,39RF6,39U5K,38G6H,28JW9,2BFIX	endocytic hemoglobin import,Zinc finger CCCH domain-containing protein 10,AE binding protein 2,sphingomyelin phosphodiesterase activity,phospholipase D activity,negative regulation of cell migration,Parallel beta-helix repeats
1239	63884	NW_005820774.1:148125..320939	Metazoa,Nephrozoa	LATCH	LATCH_XP_014351521.1,LATCH_XP_006008447.1,LATCH_XP_006008452.1	TMEM67,RBM12B,FAM92A1	39RE6,39HNF,28HP5	negative regulation of centrosome duplication,RNA binding,cilium assembly
4593	7336	chr10:25291677..25364108	Metazoa,Nephrozoa	MIZYE	MIZYE_PY_T16429,MIZYE_PY_T16430,MIZYE_PY_T16431,MIZYE_PY_T16432	CCDC101,FAM57B,RAD1,	38FWM,39UWN,38CPX,38CZD	SAGA-associated factor 29 homolog,sphingosine N-acyltransferase activity,exodeoxyribonuclease III activity,Belongs to the short-chain dehydrogenases reductases (SDR) family
782	19682	NW_018384525.1:760647..855344	Metazoa,Nephrozoa	EXAPA	EXAPA_XP_020892263.1,EXAPA_XP_020892255.2,EXAPA_XP_028512604.1,EXAPA_XP_020892193.1,EXAPA_XP_020892225.1,EXAPA_XP_020892185.1	,,,mlc-4,,	3A5QF,3A5QF,3A5QF,38B5J,38CXA,38CXA	7 transmembrane receptor (rhodopsin family),7 transmembrane receptor (rhodopsin family),7 transmembrane receptor (rhodopsin family),calcium ion binding,transmembrane transport,transmembrane transport
1712	13988	NC_037602.1:11372425..11514360	Metazoa,Nephrozoa	POMCA	POMCA_XP_025077979.1,POMCA_XP_025077536.1,POMCA_XP_025077535.1,POMCA_XP_025077539.1	,,PDIA3,NDUFS4	3AAM8,,38GTB,39W9V	Immunoglobulin,,protein disulfide isomerase family A, member 3,NADH dehydrogenase ubiquinone iron-sulfur protein 4
782	14908	NW_021127386.1:201997..361195	Metazoa,Nephrozoa	ACRMI	ACRMI_XP_029212662.1,ACRMI_XP_029212624.1,ACRMI_XP_029212625.1,ACRMI_XP_029212619.1,ACRMI_XP_029212626.1,ACRMI_XP_029212611.1,ACRMI_XP_029212623.1,ACRMI_XP_029212630.1,ACRMI_XP_029212631.1	CTRC,CTRC,CTRC,CELA1,CELA1,EXOC8,Mmp1,Mmp1,Mmp1	38CGF,38CGF,38CGF,38IN0,38IN0,38BEF,38CRR,38CRR,38CRR	serine-type endopeptidase activity,serine-type endopeptidase activity,serine-type endopeptidase activity,elastin catabolic process,elastin catabolic process,exocyst assembly,Belongs to the peptidase M10A family,Belongs to the peptidase M10A family,Belongs to the peptidase M10A family
5026	27260	dd_Smes_g4_176:1056056..1153392	Metazoa,Nephrozoa	SCHME	SCHME_SMEST020344001.1,SCHME_SMEST020345001.1,SCHME_SMEST020356005.1,SCHME_SMEST020341001.1,SCHME_SMEST020346001.1	MPEG1,MPEG1,MPEG1,,MPEG1	28J89,28J89,28J89,3A3GQ,28J89	MAC/Perforin domain,MAC/Perforin domain,MAC/Perforin domain,Tetraspanin family,Macrophage-expressed gene 1 protein-like
4593	19340	NW_021163026.1:426357..543079	Metazoa,Nephrozoa	DENGI	DENGI_XP_028396645.1,DENGI_XP_028396711.1,DENGI_XP_028396712.1,DENGI_XP_028396717.1,DENGI_XP_028396651.1,DENGI_XP_028396432.1,DENGI_XP_028396715.1,DENGI_XP_028396830.1	MLEC,FAM57A,CCDC101,RPLP2,MED21,CCT6A,MMAB,	38DV4,39TPW,38FWM,3A5KC,3A2MG,38EFP,2QS64,2C4A0	malectin,family with sequence similarity 57, member A,SAGA-associated factor 29 homolog,Belongs to the eukaryotic ribosomal protein P1 P2 family,regulation of nucleic acid-templated transcription,unfolded protein binding,Methylmalonic aciduria (cobalamin deficiency) cblB type,pattern binding
6690	9353	NW_022145614.1:3751666..3851166	Metazoa,Nephrozoa	STRPU	STRPU_XP_003725418.1,STRPU_XP_030831767.1,STRPU_XP_011670542.2,STRPU_XP_030831077.1,STRPU_XP_003725417.1,STRPU_XP_003725416.2,STRPU_XP_785267.3	,URI1,,CCNE1,URI1,,FAM96B	,38DAV,2QUBS,38D9S,38DAV,38GT5,3A1NG	,phosphatase inhibitor activity,BtpA family,cell cycle G1/S phase transition,phosphatase inhibitor activity,activation of MAPKKK activity,Family with sequence similarity 96, member B
2427	27653	Contig13518:310968..338004	Metazoa	AMPQU	AMPQU_Aqu2.1.43076_001,AMPQU_Aqu2.1.43080_001,AMPQU_Aqu2.1.43081_001,AMPQU_Aqu2.1.43078_001,AMPQU_Aqu2.1.43079_001,AMPQU_Aqu2.1.43077_001	NDUFA7,NFIB,,,SLC35D2,	3A4AM,38DKM,3A80C,38ET3,38FCE,38C0C	NADH dehydrogenase (quinone) activity,lung ciliated cell differentiation,Calponin homology domain,methylcrotonoyl-CoA carboxylase activity,UDP-glucuronic acid transmembrane transporter activity,Galactose oxidase, central domain
6690	64424	NW_005820862.1:264788..436749	Metazoa,Nephrozoa	LATCH	LATCH_XP_006008744.1,LATCH_XP_006008745.1,LATCH_XP_006008746.1,LATCH_XP_006008747.1	VSTM2B,POP4,PLEKHF1,C19orf12	2BZN2,38FJA,38TW4,2ASQN	Immunoglobulin V-set domain,ribonuclease P RNA binding,pleckstrin homology domain containing, family F (with FYVE domain) member 1,Chromosome 19 open reading frame 12
9227	8962	scaffold_52:140070..228687	Metazoa,Nephrozoa	SACKO	SACKO_Sakowv30030644m,SACKO_Sakowv30030659m,SACKO_Sakowv30030638m,SACKO_Sakowv30030627m	,KLF13,CCDC192,MAP1B	28YSA,38F9D,2CIB3,38DA1	Family with sequence similarity 184, A and B,factor 13,,retrograde axonal protein transport
9169	28828	Contig13520:1023401..1045025	Metazoa,Nephrozoa	AMPQU	AMPQU_Aqu2.1.43836_001,AMPQU_Aqu2.1.43837_001,AMPQU_Aqu2.1.43838_001,AMPQU_Aqu2.1.43839_001	DCAF13,RPS23,,	38DW3,39ZWD,,38BY5	maturation of SSU-rRNA from tricistronic rRNA transcript (SSU-rRNA, 5.8S rRNA, LSU-rRNA),maintenance of translational fidelity,,negative regulation of vascular smooth muscle contraction
782	28430	Contig13511:371175..398078	Metazoa,Nephrozoa	AMPQU	AMPQU_Aqu2.1.41618_001,AMPQU_Aqu2.1.41623_001,AMPQU_Aqu2.1.41624_001	SLC35A3,LYAR,	38DP1,39RUM,28KBK	Solute carrier family 35,erythrocyte development,response to salt stress
1353	21839	NW_001834375.1:648524..781434	Metazoa,Nephrozoa	NEMVE	NEMVE_XP_032242098.1,NEMVE_XP_032242104.1,NEMVE_XP_032242051.1,NEMVE_XP_001636433.1,NEMVE_XP_001636396.1,NEMVE_XP_032242063.1,NEMVE_XP_032242062.1	,,,DIMT1,SETD9,METTL4,DOCK6	3A1HJ,38D0U,38D0U,38EA2,28NXX,38GQ0,38C96	Tctex-1 family,Belongs to the G-protein coupled receptor 2 family,Belongs to the G-protein coupled receptor 2 family,18S rRNA (adenine(1779)-N(6)/adenine(1780)-N(6))-dimethyltransferase activity,SET domain-containing protein 9,Belongs to the MT-A70-like family,guanyl-nucleotide exchange factor activity
1518	7032	LFEI01000008:768765..843177	Metazoa,Nephrozoa	LINAN	LINAN_g912.t1,LINAN_g914.t1,LINAN_g915.t1,LINAN_g916.t1,LINAN_g917.t1,LINAN_g918.t1,LINAN_g910.t1,LINAN_g920.t1,LINAN_g919.t1,LINAN_g911.t1,LINAN_g913.t1	,PEBP4,EGR1,ADO,BIN3,FAM160B1,,LZTS2,FNTA,,	,39UT4,398KZ,38T0U,38E8T,38FSI,38BUD,2CJI9,38GA2,28J1T,28J1T	,Phosphatidylethanolamine-binding protein 4,positive regulation of glomerular metanephric mesangial cell proliferation,2-aminoethanethiol (cysteamine) dioxygenase b,cell septum assembly,Family with sequence similarity 160, member B1,Zinc finger, C3HC4 type (RING finger),tumor suppressor,Protein farnesyltransferase geranylgeranyltransferase type-1 subunit,MIT domain of nuclear receptor-binding fac…
11047	51256	ScYm1zk_466:5601056..5610753	Metazoa,Nephrozoa	SANMA	SANMA_Sma_006199-T1,SANMA_Sma_006200-T1,SANMA_Sma_006201-T1	LSM12,,FBXL4	38E0N,,38EAP	Anticodon-binding domain,,F-box and leucine-rich repeat protein 4
6690	35449	NW_014578419.1:13530..68147	Metazoa,Nephrozoa	PRICA	PRICA_XP_014676423.1,PRICA_XP_014676418.1,PRICA_XP_014676421.1,PRICA_XP_014676431.1,PRICA_XP_014676426.1	MRPL3,URI1,CCNE1,,Got2	38H1P,38DAV,38D9S,2QUBS,38ED5	ribosomal protein L3,phosphatase inhibitor activity,cell cycle G1/S phase transition,BtpA family,Aspartate aminotransferase
4087	20356	NW_018385351.1:142036..199156	Metazoa	EXAPA	EXAPA_XP_020898813.1,EXAPA_XP_020898815.1,EXAPA_XP_020898814.1,EXAPA_XP_020898785.2,EXAPA_XP_020898819.1,EXAPA_XP_020898818.1,EXAPA_XP_020898789.1,EXAPA_XP_020898788.1,EXAPA_XP_020898798.1,EXAPA_XP_028514461.1,EXAPA_XP_020898786.1,EXAPA_XP_020898764.1	,TATDN1,,,,,ORMDL3,,,SLC40A1,SLC40A1,MICALL1	38EMZ,38FZ5,38JUB,38E22,39P7Y,,395IU,3A8BQ,2QVHZ,39AJX,39AJX,2QWQX	amyloid-beta metabolic process,DNA catabolic process,domain found in Plexins, Semaphorins and Integrins,guanylate cyclase activity,Ankyrin repeats (many copies),,ORMDL sphingolipid biosynthesis regulator,protein polyubiquitination,Nucleotidyl transferase,spleen trabecula formation,spleen trabecula formation,slow endocytic recycling
4800	15137	NW_021126387.1:785585..968120	Metazoa	ACRMI	ACRMI_XP_029184439.1,ACRMI_XP_029184432.1,ACRMI_XP_029184430.1,ACRMI_XP_029184457.1,ACRMI_XP_029184436.1,ACRMI_XP_029184434.1,ACRMI_XP_029184393.1,ACRMI_XP_029184341.1,ACRMI_XP_029184377.1	ANKRD27,HERPUD2,,CDK10,MCAT,TRIM71,,,TSNAXIP1	38D3T,39FMK,,38C2D,38EIQ,38F95,39Q5N,38DGN,28MD5	negative regulation of SNARE complex assembly,response to unfolded protein,,cyclin-dependent kinase 10,Malonyl CoA ACP acyltransferase (mitochondrial),tripartite motif containing 71, E3 ubiquitin protein ligase,metalloendopeptidase activity,endopeptidase inhibitor activity,spermatogenesis
4800	48686	scaffold17:3673732..3840029	Metazoa	MORVI	MORVI_scaffold17.g107.t1,MORVI_scaffold17.g108.t1,MORVI_scaffold17.g109.t3,MORVI_scaffold17.g110.t1	E2F4,ANKRD27,MCAT,	399GZ,38D3T,38EIQ,38D3T	Transcription factor,negative regulation of SNARE complex assembly,malonyltransferase activity,Vacuolar sorting protein 9 (VPS9) domain
5752	8979	scaffold_4:2221168..2335042	Metazoa,Nephrozoa	SACKO	SACKO_Sakowv30023729m,SACKO_Sakowv30023735m,SACKO_Sakowv30023790m,SACKO_Sakowv30023709m	TMEM199,OSTC,SFSWAP,MIOX	29V96,38ESS,38HGR,38TV6	transmembrane protein 199,macromolecule glycosylation,splicing factor, suppressor of white-apricot,inositol oxygenase activity
782	20484	NW_018386941.1:51306..167156	Metazoa,Nephrozoa	EXAPA	EXAPA_XP_020907313.1,EXAPA_XP_020907315.2,EXAPA_XP_028516756.1,EXAPA_XP_020907307.2,EXAPA_XP_020907317.2	,,LPCAT3,EXOC8,APITD1	,KOG2288,35J6V,38BEF,2CYS2	,galactosyltransferase activity,Lysophospholipid acyltransferase 5,exocyst assembly,resolution of meiotic recombination intermediates
1556	22953	scaffold_659:312135..355491	Metazoa,Nephrozoa	SACKO	SACKO_Sakowv30015131m,SACKO_Sakowv30015124m,SACKO_Sakowv30015138m,SACKO_Sakowv30015111m	COQ10A,HSPD1,HSPE1,SF3B1	39KQW,38BJH,3A5MZ,38D0T	ubiquinone binding,Heat shock 60kD protein 1 (chaperonin),10 kDa heat shock protein,Splicing factor 3b subunit
2642	27741	NW_021163088.1:898227..935434	Metazoa	DENGI	DENGI_XP_028409533.1,DENGI_XP_028409536.1,DENGI_XP_028409537.1,DENGI_XP_028409538.1,DENGI_XP_028409539.1,DENGI_XP_028409554.1	,,,,,	20ZPP,2CXTH,20ZPP,2CXTH,2CXTH,2CXTH	Methionine biosynthesis protein MetW,,Methionine biosynthesis protein MetW,,,
4800	48685	Seg2565:27709..100579	Metazoa	AURAU	AURAU_Seg2565.4,AURAU_Seg2565.7,AURAU_Seg2565.8,AURAU_Seg2565.3	E2F4,ANKRD27,MCAT,APCDD1	399GZ,38D3T,38EIQ,28HNT	Transcription factor,negative regulation of SNARE complex assembly,[acyl-carrier-protein] S-malonyltransferase activity,Wnt-protein binding
782	15400	WHPX01001286.1:847813..917242	Metazoa,Nephrozoa	ACTEQ	ACTEQ_EGACTEQ4350012680-PA,ACTEQ_EGACTEQ4350016997-PA,ACTEQ_EGACTEQ4350014899-PA,ACTEQ_EGACTEQ4350016391-PA,ACTEQ_EGACTEQ4350017918-PA,ACTEQ_EGACTEQ4350042077-PA	HTR1F,Plap,PLAA,USP20,CTRB1,CTRB1	38CJ8,38BSR,3591I,39RU8,38FVP,38FVP	serotonin receptor activity,phospholipase A2 activator activity,Phospholipase A2-activating protein,Ubiquitin carboxyl-terminal hydrolase 20,digestion,digestion
9227	28284	Contig13362:61554..99109	Metazoa,Nephrozoa	AMPQU	AMPQU_Aqu2.1.29412_001,AMPQU_Aqu2.1.29413_001,AMPQU_Aqu2.1.29416_001,AMPQU_Aqu2.1.29419_001,AMPQU_Aqu2.1.29414_001,AMPQU_Aqu2.1.29415_001	,,UBA6,,KLF13,	28M2N,38DIM,38C42,COG0476,38F9D,	ubiquitin-dependent protein catabolic process via the multivesicular body sorting pathway,protein deubiquitination involved in ubiquitin-dependent protein catabolic process,ubiquitin activating enzyme activity,ubiquitin activating enzyme activity,negative regulation of erythrocyte differentiation,
1712	6136	Lachesis_group4:15888876..31941652	Metazoa,Nephrozoa	EUPSC	EUPSC_cluster_25090,EUPSC_cluster_24733,EUPSC_cluster_24732,EUPSC_cluster_6210,EUPSC_cluster_4459,EUPSC_cluster_5105,EUPSC_cluster_3917,EUPSC_cluster_17296,EUPSC_cluster_7572,EUPSC_cluster_13465,EUPSC_cluster_25094,EUPSC_cluster_6538,EUPSC_cluster_7322,EUPSC_cluster_25093,EUPSC_cluster_15095,EUPSC_cluster_1350,EUPSC_cluster_25092,EUPSC_cluster_25091	,COG1,COG1,,C15orf43,MBD2,,,,OSBPL10,,,,WRB,,BIRC7,,	38H9X,38H9X,38H9X,38EDI,2BHFP,39CMC,2DC8A,KOG3736,38FFX,38EWS,38DMQ,38DMQ,38DMQ,39DNV,,38BNS,,	oligomeric golgi complex,oligomeric golgi complex,oligomeric golgi complex,Zinc ion binding,protein C15orf43 homolog,methylation-dependent chromatin silencing,Tetratricopeptide repeat protein,polypeptide N-acetylgalactosaminyltransferase activity,protein O-linked glycosylation via threonine,positive regulation of sequestering of triglyceride,SET and MYND domain-containing protein 4-like,SET domai…
782	21376	scaffold217:695401..789801	Metazoa,Nephrozoa	MORVI	MORVI_scaffold217.g21.t1,MORVI_scaffold217.g22.t2,MORVI_scaffold217.g24.t1	CELA2A,CELA2A,CELA3B	38CGF,38CGF,38CGF	serine-type endopeptidase activity,serine-type endopeptidase activity,serine-type endopeptidase activity
4580	31924	LFEI01001117:79399..116404	Metazoa,Nephrozoa	LINAN	LINAN_g27473.t1,LINAN_g27475.t1,LINAN_g27477.t1,LINAN_g27479.t1,LINAN_g27474.t1	ING2,CFAP97,ZMAT2,,CARS2	38HKB,2BC62,39RK5,,38GUV	germ-line stem cell division,UPF0501 protein KIAA1430 homolog,zinc ion binding,,cysteinyl-tRNA synthetase 2, mitochondrial
7128	29083	dd_Smes_g4_3:4853502..5005480	Metazoa,Nephrozoa	SCHME	SCHME_SMEST051540001.1,SCHME_SMEST051541001.1,SCHME_SMEST051567001.1,SCHME_SMEST051570001.1	HSPA8,HSPA8,HSPA8,HSPA8	38BSZ,38BSZ,38BSZ,38BSZ	Heat shock cognate 71 kDa protein,Heat shock cognate 71 kDa protein,Heat shock cognate 71 kDa protein,Heat shock cognate 71 kDa protein
4091	19011	NW_021163026.1:1885755..1964467	Metazoa	DENGI	DENGI_XP_028396401.1,DENGI_XP_028396400.1,DENGI_XP_028396598.1,DENGI_XP_028396802.1,DENGI_XP_028396422.1	SDSL,athp-1,PRPF19,,OSBP	38BCJ,38CTP,38CRU,392EQ,38D4N	serine dehydratase-like,transcription corepressor binding,factor 19,Sel1-like repeats.,positive regulation of growth of symbiont in host
12097	9684	NW_022145614.1:16644995..17040907	Metazoa,Nephrozoa	STRPU	STRPU_XP_030831535.1,STRPU_XP_030831868.1,STRPU_XP_030831547.1,STRPU_XP_030831548.1,STRPU_XP_030831062.1,STRPU_XP_030831531.1,STRPU_XP_030831533.1,STRPU_XP_030831534.1,STRPU_XP_030831537.1,STRPU_XP_030831538.1	ZNFX1,ZNFX1,ZNFX1,MAOB,MAOB,ZNFX1,ZNFX1,ZNFX1,ZNFX1,ZNFX1	38E0G,38E0G,38E0G,38B4W,38B4W,38E0G,38E0G,38E0G,38E0G,38E0G	NFX1-type zinc finger-containing protein,NFX1-type zinc finger-containing protein,NFX1-type zinc finger-containing protein,Amine oxidase flavin-containing B,phenylethylamine metabolic process,NFX1-type zinc finger-containing protein,NFX1-type zinc finger-containing protein,NFX1-type zinc finger-containing protein,NFX1-type zinc finger-containing protein,NFX1-type zinc finger-containing protein
782	78103	sc0001009:9485..88247	Metazoa,Nephrozoa	CLYHE	CLYHE_TCONS_00032966,CLYHE_TCONS_00032967,CLYHE_TCONS_00032963	,,CTRB1	,2D2TA,38FVP	,hAT family C-terminal dimerisation region,digestion
4261	7544	NW_014686973.1:26241..354036	Metazoa,Nephrozoa	OCTBI	OCTBI_XP_014782451.1,OCTBI_XP_014782456.1,OCTBI_XP_014782446.1,OCTBI_XP_014782448.1,OCTBI_XP_014782447.1	FAM228B,PFN4,exc-4,PSMD6,	2BEB5,3A20D,38DYR,38C36,38C7X	,Profilin,chloride channel activity,proteasome-mediated ubiquitin-dependent protein catabolic process,Ankyrin repeat and sterile alpha motif
782	21114	Sc4wPfr_945:83039..185878	Metazoa,Nephrozoa	HYDVU	HYDVU_Sc4wPfr_945.g15376.t1,HYDVU_Sc4wPfr_945.g15377.t1,HYDVU_Sc4wPfr_945.g15379.t1	ZC3H10,aebp2,	38K6K,39RF6,KOG1217	Zinc finger CCCH domain-containing protein 10,AE binding protein 2,calcium ion binding
927	29036	scaffold55660_cov109:5154..24105	Metazoa,Nephrozoa	PTYFL	PTYFL_pfl_40v0_9_20150316_1g26489.t1,PTYFL_pfl_40v0_9_20150316_1g26490.t1,PTYFL_pfl_40v0_9_20150316_1g26491.t1	GLYAT,GLYAT,GLYAT	2D0CX,2D0CX,2D0CX	glycine N-acyltransferase activity,glycine N-acyltransferase activity,glycine N-acyltransferase activity
12433	80137	MWQC01000006.1:922157..938597	Metazoa	CREFR	CREFR_CFRG3429,CREFR_CFRG3430,CREFR_CFRG3432	MAS1,PPIG,FLM	38CT4,38D8M,COG5069	mitochondrial electron transport, ubiquinol to cytochrome c,Peptidyl-prolyl cis-trans isomerase,regulation of membrane repolarization during atrial cardiac muscle cell action potential
5026	27274	JH432001:451554..460221	Metazoa,Nephrozoa	STRMA	STRMA_SMAR010792-PA,STRMA_SMAR014834-PA,STRMA_SMAR010794-PA	TRAF6,Mlh1,Mlh1	KOG0297,38E16,38E16	TNF receptor-associated factor,ATP binding. It is involved in the biological process described with mismatch repair,ATP binding. It is involved in the biological process described with mismatch repair
782	16607	WHPX01000600.1:411910..469141	Metazoa,Nephrozoa	ACTEQ	ACTEQ_EGACTEQ4350003992-PA,ACTEQ_EGACTEQ4350027143-PA,ACTEQ_EGACTEQ4350007059-PA,ACTEQ_EGACTEQ4350052385-PA	,,,	3A11E,3A11E,KOG3656,KOG3656	Serpentine type 7TM GPCR chemoreceptor Srw,Serpentine type 7TM GPCR chemoreceptor Srw,G-protein coupled receptor activity,G-protein coupled receptor activity
3331	33815	NW_014664353.1:84903..381283	Metazoa,Nephrozoa	OCTBI	OCTBI_XP_014773518.1,OCTBI_XP_014773520.1,OCTBI_XP_014773521.1,OCTBI_XP_014773522.1,OCTBI_XP_014773526.1,OCTBI_XP_014773530.1,OCTBI_XP_014773529.1	SLC35D3,SLC9B2,ZFAND4,XPO6,TOMM22,RAB37,STEAP4	38Z64,38B6Z,38WFB,39RM0,3A0B9,38BJ8,2R746	positive regulation of protein exit from endoplasmic reticulum,lithium:proton antiporter activity,ubiquitin,Exportin 6,Translocase of outer mitochondrial membrane 22 homolog (yeast),member RAS oncogene family,metalloreductase
8606	48730	scaffold613:81090..212385	Metazoa	MORVI	MORVI_scaffold613.g2.t1,MORVI_scaffold613.g3.t1,MORVI_scaffold613.g4.t1	,,TLN1	38HIJ,38HIJ,38HIJ	cytoskeletal anchoring at plasma membrane,cytoskeletal anchoring at plasma membrane,cytoskeletal anchoring at plasma membrane
782	21348	scaffold2:1055494..1183162	Metazoa,Nephrozoa	MORVI	MORVI_scaffold2.g25.t1,MORVI_scaffold2.g26.t1,MORVI_scaffold2.g27.t1	,CTRB1,CTRB1	COG5640,38FVP,38FVP	serine-type endopeptidase activity,digestion,digestion
12569	28832	scaffold_0016:1079458..1134859	Metazoa	EPHMU	EPHMU_Em0016g195a,EPHMU_Em0016g196a,EPHMU_Em0016g200a,EPHMU_Em0016g201a	XAB2,XAB2,XAB2,XAB2	38FF1,38FF1,38FF1,38FF1	generation of catalytic spliceosome for first transesterification step,generation of catalytic spliceosome for first transesterification step,generation of catalytic spliceosome for first transesterification step,generation of catalytic spliceosome for first transesterification step
782	20544	NW_018384590.1:257338..305813	Metazoa,Nephrozoa	EXAPA	EXAPA_XP_020892712.1,EXAPA_XP_020892708.1,EXAPA_XP_020892709.1,EXAPA_XP_020892722.1,EXAPA_XP_020892699.1	TMEM223,HTR1F,HTR1F,,	2B8EV,38CJ8,38CJ8,KOG3656,KOG3656	nervous system development,serotonin receptor activity,serotonin receptor activity,G-protein coupled receptor activity,G-protein coupled receptor activity
1239	29035	scaffold33993_cov122:21237..127017	Metazoa,Nephrozoa	PTYFL	PTYFL_pfl_40v0_9_20150316_1g24016.t1,PTYFL_pfl_40v0_9_20150316_1g24017.t1,PTYFL_pfl_40v0_9_20150316_1g24018.t1,PTYFL_pfl_40v0_9_20150316_1g24019.t1	RBM12,FAM92A1,sym-2,	39NS7,28HP5,38HY4,28Q2J	RNA binding motif protein 12,cilium assembly,epithelial splicing regulatory protein,ribosomal large subunit biogenesis
11047	21593	NW_001834409.1:1708411..1743250	Metazoa,Nephrozoa	NEMVE	NEMVE_XP_032222403.1,NEMVE_XP_032222399.1,NEMVE_XP_032222398.1,NEMVE_XP_001640994.2,NEMVE_XP_001640995.1	,RACGAP1,,LSM12,HIBADH	,38ECX,39R58,38E0N,38F1G	,mitotic spindle midzone assembly,Leucine-rich repeats, outliers,Anticodon-binding domain,3-hydroxyisobutyrate dehydrogenase activity
5222	84622	NW_019091195.1:6725689..6811666	Metazoa	FOLCA	FOLCA_XP_021950662.1,FOLCA_XP_021950666.1,FOLCA_XP_021949427.1	CPNE5,CPNE5,CPNE9	38BYU,38BYU,38BYU	Copine V,Copine V,Copine family member IX
1712	15797	WHPX01000511.1:744739..793517	Metazoa,Nephrozoa	ACTEQ	ACTEQ_EGACTEQ4350026548-PA,ACTEQ_EGACTEQ4350026675-PA,ACTEQ_EGACTEQ4350036546-PA,ACTEQ_EGACTEQ4350026833-PB	,,,GON4L	,38H9X,38EDI,28KMH	,intra-Golgi vesicle-mediated transport,Zinc ion binding,B cell differentiation
927	29038	scaffold6840_cov145:380448..404129	Metazoa,Nephrozoa	PTYFL	PTYFL_pfl_40v0_9_20150316_1g11424.t1,PTYFL_pfl_40v0_9_20150316_1g11425.t1,PTYFL_pfl_40v0_9_20150316_1g11426.t1	,GLYAT,GLYAT	,2D0CX,2D0CX	,glycine N-acyltransferase activity,glycine N-acyltransferase activity
5752	52368	LFEI01000061:29950..94507	Metazoa,Nephrozoa	LINAN	LINAN_g4769.t1,LINAN_g4770.t1,LINAN_g4771.t1,LINAN_g4772.t1,LINAN_g4765.t1,LINAN_g4766.t1,LINAN_g4767.t1,LINAN_g4768.t1	,,PRODH2,PRODH,MIOX,MIOX,TMEM199,SFSWAP	38C9A,38CE6,38CE6,38DGW,38TV6,38TV6,29V96,38HGR	Rogdi leucine zipper containing protein,Proline dehydrogenase,Proline dehydrogenase,proline dehydrogenase activity,inositol oxygenase activity,Myo-inositol oxygenase,transmembrane protein 199,Splicing factor, suppressor of white-apricot homolog
7128	40615	MRZV01000654.1:29291..176250	Metazoa,Nephrozoa	APOJA	APOJA_PIK46282.1,APOJA_PIK46283.1,APOJA_PIK46285.1,APOJA_PIK46286.1	,,HSPA8,	38BSZ,38BSZ,38BSZ,38BSZ	Belongs to the heat shock protein 70 family,protein refolding,Heat shock cognate 71 kDa,Belongs to the heat shock protein 70 family
782	20256	NW_018386750.1:57341..145617	Metazoa,Nephrozoa	EXAPA	EXAPA_XP_020906370.1,EXAPA_XP_020906368.2,EXAPA_XP_028516473.1,EXAPA_XP_028516474.1,EXAPA_XP_020906355.2,EXAPA_XP_020906389.1,EXAPA_XP_020906371.1,EXAPA_XP_020906365.1,EXAPA_XP_020906362.1,EXAPA_XP_028516475.1	CTRB1,CTRB1,CTRB1,,CELA2A,,,HTR1F,PLAA,USP33	38FVP,38FVP,38FVP,38FVP,38CGF,KOG3656,KOG3656,38CJ8,38BSR,35B4X	digestion,digestion,digestion,Belongs to the peptidase S1 family,serine-type endopeptidase activity,G-protein coupled receptor activity,G-protein coupled receptor activity,serotonin receptor activity,Phospholipase A2-activating protein,Domain in ubiquitin-specific proteases.
1518	9779	NW_022145600.1:1030914..1158180	Metazoa,Nephrozoa	STRPU	STRPU_XP_003725424.1,STRPU_XP_003725423.1,STRPU_XP_030841170.1,STRPU_XP_030841171.1	EGR1,ADO,BIN3,FAM160B1	398KZ,38T0U,38E8T,38FSI	positive regulation of glomerular metanephric mesangial cell proliferation,cysteamine dioxygenase activity,cell septum assembly,Retinoic acid induced 16-like protein
12569	27658	Contig12720:23304..35074	Metazoa	AMPQU	AMPQU_Aqu2.1.16052_001,AMPQU_Aqu2.1.16053_001,AMPQU_Aqu2.1.16055_001	XAB2,XAB2,XAB2	38FF1,38FF1,38FF1	generation of catalytic spliceosome for first transesterification step,generation of catalytic spliceosome for first transesterification step,generation of catalytic spliceosome for first transesterification step
1773	19474	scaffold_0016:8193975..8222186	Metazoa	EPHMU	EPHMU_Em0016g1116a,EPHMU_Em0016g1119a,EPHMU_Em0016g1120a,EPHMU_Em0016g1118a,EPHMU_Em0016g1121a	NELFB,TMC3,,GNL1,POMT1	2C1MK,28I6S,3AAI7,38D1C,38DG3	negative regulation of transcription elongation from RNA polymerase II promoter,ion transport,Phosphotyrosine interaction domain (PTB/PID),GTP binding,dolichyl-phosphate-mannose-protein mannosyltransferase activity
2648	164	NW_021126421.1:187286..275619	Metazoa,Nephrozoa	ACRMI	ACRMI_XP_029189346.1,ACRMI_XP_029189310.1,ACRMI_XP_029189365.1,ACRMI_XP_029189374.1,ACRMI_XP_029189369.1,ACRMI_XP_029189364.1,ACRMI_XP_029189272.1	MAP1LC3C,KIAA0586,IRF2BP2,TIMM9,RAB32,UVSSA,ANXA13	3A21N,28NC6,38HR8,3A3QW,38BWT,38E7H,38DK0	Belongs to the ATG8 family,Hedgehog signalling target,regulation of nucleic acid-templated transcription,protein import into mitochondrial inner membrane,BLOC-2 complex binding,transcription-coupled nucleotide-excision repair,Annexin A13
2642	27655	Seg1914:144846..163292	Metazoa	AURAU	AURAU_Seg1914.10,AURAU_Seg1914.11,AURAU_Seg1914.12	,,	2CXTH,2CXTH,	,,
782	24647	WHPX01000226.1:130505..181630	Metazoa,Nephrozoa	ACTEQ	ACTEQ_EGACTEQ4350027173-PA,ACTEQ_EGACTEQ4350054703-PA,ACTEQ_EGACTEQ4350024735-PA	CTRC,,	38CGF,KOG1217,KOG1217	serine-type endopeptidase activity,calcium ion binding,calcium ion binding
2648	9809	NW_022145611.1:25984424..26272147	Metazoa,Nephrozoa	STRPU	STRPU_XP_030854569.1,STRPU_XP_030855563.1,STRPU_XP_030855006.1,STRPU_XP_784488.1,STRPU_XP_030855609.1,STRPU_XP_001199309.1	,MAP1LC3C,KIAA0586,IRF2BP2,,	2C2ZU,3A21N,28NC6,38HR8,,KOG3656	,Autophagy protein Atg8 ubiquitin like,kiaa0586,regulation of nucleic acid-templated transcription,,G-protein coupled receptor activity
4580	32185	LFEI01000668:112272..203552	Metazoa,Nephrozoa	LINAN	LINAN_g21882.t1,LINAN_g21884.t1,LINAN_g21885.t1,LINAN_g21886.t1,LINAN_g21888.t1,LINAN_g21890.t1	MTMR6,,,FAM114A2,ZMAT2,CFAP97	38D7K,38D7K,28J17,2C2HB,39RK5,2BC62	phosphatidylinositol dephosphorylation,Belongs to the protein-tyrosine phosphatase family. Non-receptor class myotubularin subfamily,Nucleoporin FG repeated region,Family with sequence similarity 114, member A2,zinc ion binding,UPF0501 protein KIAA1430 homolog
7936	38796	scaffold_0014:4452956..4549708	Metazoa,Nephrozoa	EPHMU	EPHMU_Em0014g531a,EPHMU_Em0014g533a,EPHMU_Em0014g538a,EPHMU_Em0014g542a	,,ABCC4,	38CH6,38CH6,38CH6,38CH6	ATPase activity, coupled to transmembrane movement of substances,ATPase activity, coupled to transmembrane movement of substances,ATP-binding cassette, sub-family C (CFTR MRP), member 4,ATPase activity, coupled to transmembrane movement of substances
6690	7242	NC_036780.1:2327252..2844879	Metazoa,Nephrozoa	MAYZE	MAYZE_XP_004565740.1,MAYZE_XP_023009833.1,MAYZE_XP_004565734.1,MAYZE_XP_004565730.1,MAYZE_XP_004565742.1,MAYZE_XP_004565743.1,MAYZE_XP_012778590.1,MAYZE_XP_024659220.1,MAYZE_XP_004576683.2,MAYZE_XP_004565752.2,MAYZE_XP_014266593.2	CCNE1,,,C19orf12,C19orf12,,ZNF536,plekhf1,plekhf1,POP4,AP2A2	38D9S,2QUBS,2DAW1,2ASQN,2ASQN,,38DFU,39U2P,39U2P,38FJA,38EKD	Belongs to the cyclin family,Zgc 162297,Tumor protein p53-inducible nuclear protein,Chromosome 19 open reading frame 12,Chromosome 19 open reading frame 12,,Zinc finger protein 536,Pleckstrin homology domain containing, family F (with FYVE domain) member 1,Pleckstrin homology domain containing, family F (with FYVE domain) member 1,Processing of precursor 4, ribonuclease P MRP subunit,Component of…
2642	29049	SWAQ01001671.1:10334409..10376969	Metazoa	RHOES	RHOES_mRNA.RE12047,RHOES_mRNA.RE12053,RHOES_mRNA.RE12046,RHOES_mRNA.RE12051,RHOES_mRNA.RE12052,RHOES_mRNA.RE12049,RHOES_mRNA.RE12050,RHOES_mRNA.RE12045	,,,,,,,	2CXTH,2CXTH,2CXTH,2CXTH,2CXTH,2CXTH,2CXTH,2CXTH	,,,,,,,
2648	77236	scaffold4891_cov141:442433..526218	Metazoa,Nephrozoa	PTYFL	PTYFL_pfl_40v0_9_20150316_1g9165.t1,PTYFL_pfl_40v0_9_20150316_1g9166.t1,PTYFL_pfl_40v0_9_20150316_1g9167.t1,PTYFL_pfl_40v0_9_20150316_1g9163.t1,PTYFL_pfl_40v0_9_20150316_1g9164.t1	,,,,	38BWT,3A3QW,,38CZD,38CZD	Ras family,Tim10/DDP family zinc finger,,Belongs to the short-chain dehydrogenases reductases (SDR) family,Belongs to the short-chain dehydrogenases reductases (SDR) family
4261	21339	scaffold21:2669589..2825186	Metazoa,Nephrozoa	MORVI	MORVI_scaffold21.g65.t1,MORVI_scaffold21.g67.t1,MORVI_scaffold21.g69.t2,MORVI_scaffold21.g62.t1	,PFN4,FAM228B,LACE1	,3A20D,2BEB5,38DES	,Profilin,,lactation elevated
1556	8735	scaffold_116:1828..46224	Metazoa,Nephrozoa	SACKO	SACKO_Sakowv30039777m,SACKO_Sakowv30039807m,SACKO_Sakowv30039783m,SACKO_Sakowv30039784m	HSPD1,HSPE1,CS,SCRN2	38BJH,3A5MZ,38CK5,2QPIA	Heat shock 60kD protein 1 (chaperonin),10 kDa heat shock protein,citrate (Si)-synthase activity,secernin
5222	89888	scaffold146:20952..111812	Metazoa	MORVI	MORVI_scaffold146.g2.t1,MORVI_scaffold146.g3.t1,MORVI_scaffold146.g4.t1	ECSIT,,ZNF598	38FVZ,393BQ,39EZR	regulation of oxidoreductase activity,G-protein coupled receptor activity. It is involved in the biological process described with G-protein coupled receptor signaling pathway,rescue of stalled ribosome
1353	92042	scaffold_297:5993..155589	Metazoa,Nephrozoa	SACKO	SACKO_Sakowv30005439m,SACKO_Sakowv30005452m,SACKO_Sakowv30005461m,SACKO_Sakowv30005446m	MAST2,WDR78,MIER3,	38D7M,38CVN,38GX8,38BD6	magnesium ion binding,WD repeat domain 78,DNA binding,telomerase activity
782	23106	ScYm1zk_861:4974200..5016263	Metazoa,Nephrozoa	SANMA	SANMA_Sma_023843-T1,SANMA_Sma_023844-T1,SANMA_Sma_023846-T1,SANMA_Sma_023847-T1	,,OVCH1,	38GGI,38GGI,38GGI,38GGI	Belongs to the peptidase S1 family,Belongs to the peptidase S1 family,Belongs to the peptidase S1 family,Belongs to the peptidase S1 family
7823	20203	NW_018384590.1:20313..100852	Metazoa	EXAPA	EXAPA_XP_020892725.2,EXAPA_XP_020892728.1,EXAPA_XP_020892727.1,EXAPA_XP_020892689.1,EXAPA_XP_028512768.1	POMT1,SLC39A7,GPSM2,VPS13B,	38DG3,38FZT,38BEC,38DFZ,39N9Y	dolichyl-phosphate-mannose-protein mannosyltransferase activity,cellular zinc ion homeostasis,Modulator,Vacuolar protein sorting 13 homolog B (yeast),FKBP-type peptidyl-prolyl cis-trans isomerase
7128	40616	MRZV01000071.1:1094483..1161143	Metazoa,Nephrozoa	APOJA	APOJA_PIK59903.1,APOJA_PIK59904.1,APOJA_PIK59905.1,APOJA_PIK59906.1	HSPA8,,,HSPA8	38BSZ,38BSZ,38BSZ,38BSZ	Belongs to the heat shock protein 70 family,heat shock,Belongs to the heat shock protein 70 family,Heat shock cognate 71 kDa protein
2648	1369	NW_022711326.1:77135..190235	Metazoa,Nephrozoa	ANNJA	ANNJA_XP_033104959.1,ANNJA_XP_033105024.1,ANNJA_XP_033105028.1,ANNJA_XP_033104986.1,ANNJA_XP_033104891.1,ANNJA_XP_033104947.1	IRF2BP2,KIAA0586,MAP1LC3C,TIMM9,KIAA0586,TAF6L	38HR8,28NC6,3A21N,3A3QW,28NC6,38HFV	regulation of nucleic acid-templated transcription,kiaa0586,Autophagy protein Atg8 ubiquitin like,protein import into mitochondrial inner membrane,Hedgehog signalling target,histone H3 acetylation
782	21113	Sc4wPfr_41:171372..418909	Metazoa,Nephrozoa	HYDVU	HYDVU_Sc4wPfr_41.g30756.t1,HYDVU_Sc4wPfr_41.g30759.t1,HYDVU_Sc4wPfr_41.g30764.t1	CELA3B,CELA3B,CELA3B	38CGF,38CGF,38CGF	serine-type endopeptidase activity,serine-type endopeptidase activity,serine-type endopeptidase activity
14318	16455	NW_021126424.1:528451..632365	Metazoa	ACRMI	ACRMI_XP_029189748.1,ACRMI_XP_029189750.1,ACRMI_XP_029189751.1,ACRMI_XP_029189753.1,ACRMI_XP_029189723.1,ACRMI_XP_029189718.1	ERN1,TEX2,FAM86A,RNPS1,,	38FA9,38FKV,39S3Q,39ACZ,2QSR9,COG0484	Endoplasmic reticulum to nucleus signaling,Testis-expressed sequence 2 protein-like,methyltransferase activity,negative regulation of mRNA splicing, via spliceosome,Possible lysine decarboxylase,protein folding
967	28349	scaffold_0020:6327232..6414638	Metazoa,Nephrozoa	EPHMU	EPHMU_Em0020g849a,EPHMU_Em0020g850a,EPHMU_Em0020g851a,EPHMU_Em0020g854a,EPHMU_Em0020g858a,EPHMU_Em0020g860a	VWA5A,VWA5A,VWA5A,VWA5A,VWA5A,VWA5A	2QRPK,2QRPK,2QRPK,2QRPK,2QRPK,2QRPK	Von Willebrand factor A,Von Willebrand factor A,Von Willebrand factor A,Von Willebrand factor A,Von Willebrand factor A,Von Willebrand factor A
782	24391	NW_018386413.1:18885..112611	Metazoa,Nephrozoa	EXAPA	EXAPA_XP_028516100.1,EXAPA_XP_028516101.1,EXAPA_XP_020905018.1,EXAPA_XP_020905020.1,EXAPA_XP_020905019.1,EXAPA_XP_028516102.1,EXAPA_XP_020905026.1,EXAPA_XP_020905029.1,EXAPA_XP_020905031.1,EXAPA_XP_020905011.1,EXAPA_XP_020905032.1,EXAPA_XP_020905022.1	,,,,,,,,ADRB2,ADRB2,SOX21,PDCD4	38GZS,3A4GA,3A4GA,3A4GA,3A4GA,38GZS,38XIW,3A5QF,392GI,392GI,3931A,38EAR	Cobalamin-independent synthase, Catalytic domain,MAC/Perforin domain,MAC/Perforin domain,MAC/Perforin domain,MAC/Perforin domain,Cobalamin-independent synthase, Catalytic domain,Potassium channel tetramerisation domain containing 9,7 transmembrane receptor (rhodopsin family),norepinephrine-epinephrine-mediated vasodilation involved in regulation of systemic arterial blood pressure,norepinephrine-…
5752	5470	CAPTEscaffold_9:936228..945199	Metazoa,Nephrozoa	CAPTE	CAPTE_CapteP18699,CAPTE_CapteP195723,CAPTE_CapteP55136	TEKT1,,	38I2X,38I0A,38HGH	Tektin family,Belongs to the mitochondrial carrier (TC 2.A.29) family,vWA found in TerF C terminus
3299	80052	ML1459:20733..49512	Metazoa,Nephrozoa	MNELE	MNELE_ML14594a,MNELE_ML14595a,MNELE_ML14598a,MNELE_ML14596a	DCTN2,HSPD1,HSPD1,HSPE1	39HRA,38BJH,38BJH,3A5MZ	Dynactin subunit 2,protein import into mitochondrial intermembrane space,protein import into mitochondrial intermembrane space,chaperone cofactor-dependent protein refolding
4087	25287	WHPX01000573.1:102947..143739	Metazoa	ACTEQ	ACTEQ_EGACTEQ4350041707-PA,ACTEQ_EGACTEQ4350013848-PA,ACTEQ_EGACTEQ4350014696-PA,ACTEQ_EGACTEQ4350040719-PA,ACTEQ_EGACTEQ4350012585-PA	,ORMDL3,,SLC40A1,BBS5	38C3U,395IU,3A8BQ,39AJX,28IRP	actinin, alpha,ORMDL sphingolipid biosynthesis regulator,protein polyubiquitination,spleen trabecula formation,bardet-Biedl syndrome 5
1353	23237	NW_022145609.1:22103036..22213622	Metazoa,Nephrozoa	STRPU	STRPU_XP_011664772.1,STRPU_XP_011664768.1,STRPU_XP_030852130.1,STRPU_XP_001180805.3,STRPU_XP_030852128.1	WDR78,MIER3,DIMT1,,	38CVN,38GX8,38EA2,2EYGR,38BD6	WD repeat domain 78,DNA binding,18S rRNA (adenine(1779)-N(6)/adenine(1780)-N(6))-dimethyltransferase activity,NADH:ubiquinone oxidoreductase, NDUFB6/B17 subunit,telomerase activity
782	89967	ScYm1zk_729:2528537..2595260	Metazoa,Nephrozoa	SANMA	SANMA_Sma_017820-T1,SANMA_Sma_017821-T1,SANMA_Sma_017822-T1,SANMA_Sma_017824-T1,SANMA_Sma_017829-T1	,,,,PLD1	,,,KOG2649,38G6H	,,,metallocarboxypeptidase activity,phospholipase D activity
307	86427	AVPN01000632.1:36..42304	Metazoa	PLEBA	PLEBA_scaffold639_1_size42999_gene_6260Barcelona,PLEBA_scaffold639_1_size42999_gene_6261Barcelona,PLEBA_scaffold639_1_size42999_gene_6262Barcelona,PLEBA_scaffold639_1_size42999_gene_6259Barcelona	,,,	38CJN,38CJN,38CJN,38CJN	collagen,collagen,collagen,collagen
927	28885	Contig13416:107666..112453	Metazoa,Nephrozoa	AMPQU	AMPQU_Aqu2.1.32238_001,AMPQU_Aqu2.1.32239_001,AMPQU_Aqu2.1.32240_001	GLYATL3,Glyatl3,Glyatl3	28P6B,2D0CX,2D0CX	Glycine N-acyltransferase-like protein 3,Si dkey-76k16.5,Si dkey-76k16.5
3299	47757	ctg179_pilon_pilon:344520..999416	Metazoa,Nephrozoa	PORTR	PORTR_evm.model.ctg179_pilon_pilon.4,PORTR_evm.model.ctg179_pilon_pilon.6,PORTR_evm.model.ctg179_pilon_pilon.7	,GPRDIH1,GPRDIH1	,38ZXY,38ZXY	,receptor activity. It is involved in the biological process described with G-protein coupled receptor signaling pathway,7 transmembrane receptor (Secretin family)
782	15923	NW_021126501.1:36729..182703	Metazoa,Nephrozoa	ACRMI	ACRMI_XP_029197290.1,ACRMI_XP_029197293.1,ACRMI_XP_029197371.1,ACRMI_XP_029197360.1,ACRMI_XP_029197369.1,ACRMI_XP_029197297.1,ACRMI_XP_029197359.1,ACRMI_XP_029197368.1	,,,,,,,SETD3	39MR0,39MR0,39MR0,KOG4219,39MH9,39MR0,3A4J0,38GWP	Serpentine type 7TM GPCR chemoreceptor Srsx,Serpentine type 7TM GPCR chemoreceptor Srsx,Serpentine type 7TM GPCR chemoreceptor Srsx,tachykinin receptor activity,7 transmembrane receptor (rhodopsin family),Serpentine type 7TM GPCR chemoreceptor Srsx,Belongs to the G-protein coupled receptor 1 family,Belongs to the class V-like SAM-binding methyltransferase superfamily. Histone-lysine methyltransfe…
3331	21860	NW_001834140.1:79518..253387	Metazoa,Nephrozoa	NEMVE	NEMVE_XP_032228688.1,NEMVE_XP_032228681.1,NEMVE_XP_001625387.2,NEMVE_XP_032228683.1,NEMVE_XP_032228690.1,NEMVE_XP_032228691.1	AHRR,MTCH2,WRN,CRY2,,	39WAI,38BXA,39TH4,38BKX,38ERK,38ERK	obsolete transcriptional repressor activity, RNA polymerase II transcription factor binding,Belongs to the mitochondrial carrier (TC 2.A.29) family,3'-flap-structured DNA binding,negative regulation of glucocorticoid receptor signaling pathway,acidic dipeptidase,acidic dipeptidase
3331	17220	WHPX01000969.1:263744..337262	Metazoa,Nephrozoa	ACTEQ	ACTEQ_EGACTEQ4350000223-PA,ACTEQ_EGACTEQ4350022053-PA,ACTEQ_EGACTEQ4350010131-PA,ACTEQ_EGACTEQ4350016560-PA,ACTEQ_EGACTEQ4350026411-PA,ACTEQ_EGACTEQ4350050223-PA	,SYT12,,,C11orf16,AKIP1	38G8V,38TEH,38G8V,38ERK,28NKM,2CDRE	fast, calcium ion-dependent exocytosis of neurotransmitter,synaptotagmin XII,fast, calcium ion-dependent exocytosis of neurotransmitter,acidic dipeptidase,Domain of unknown function (DUF4537),substrate adhesion-dependent cell spreading
3331	32857	chr2:34336713..34494352	Metazoa,Nephrozoa	MIZYE	MIZYE_PY_T06024,MIZYE_PY_T06025,MIZYE_PY_T06028,MIZYE_PY_T06030,MIZYE_PY_T06026,MIZYE_PY_T06027	SLC9B2,ZFAND4,ADK,FAM213A,EIF4A3,EIF4A3	38B6Z,38WFB,38C8G,39U16,39J7A,39J7A	lithium:proton antiporter activity,ubiquitin,adenosine kinase,antioxidant activity,cellular response to selenite ion,cellular response to selenite ion
4593	10060	NW_022145605.1:7327352..7533243	Metazoa,Nephrozoa	STRPU	STRPU_XP_030847409.1,STRPU_XP_030847408.1,STRPU_XP_011664167.2,STRPU_XP_011663713.2,STRPU_NP_001032719.1,STRPU_XP_030847413.1,STRPU_XP_030847414.1,STRPU_XP_030847412.1	C12orf49,,ARL6IP4,POP5,ATP2A2,,DERL2,MRPL44	39REZ,39I02,2CJKG,COG1369,38B7J,3AEWM,38HZ4,39S4P	Uncharacterized conserved protein (DUF2054),Uncharacterized conserved protein (DUF2054),RNA splicing,ribonuclease P activity,calcium-transporting ATPase activity,zinc finger protein,Functional component of endoplasmic reticulum-associated degradation (ERAD) for misfolded lumenal proteins. May act by forming a channel that allows the retrotranslocation of misfolded proteins into the cytosol where …
5752	9939	NW_022145605.1:17044481..17095181	Metazoa,Nephrozoa	STRPU	STRPU_XP_030847695.1,STRPU_XP_782318.1,STRPU_XP_782252.2,STRPU_XP_003725358.2	RMND1,TEKT1,SLC25A1,	38RKJ,38I2X,38I0A,38HGH	positive regulation of mitochondrial translation,Tektin 1,Belongs to the mitochondrial carrier (TC 2.A.29) family,vWA found in TerF C terminus
1239	30042	NC_047564.1:48212311..48266058	Metazoa,Nephrozoa	CRAGI	CRAGI_XP_011433104.2,CRAGI_XP_019924411.2,CRAGI_XP_011433156.1,CRAGI_XP_019924420.2,CRAGI_XP_011433167.2	,ZC3H3,,WWOX,USP10	38GW2,38HPF,,38FSV,38D2C	Ubiquitin-conjugating enzyme E2, catalytic domain homologues,regulation of mRNA export from nucleus,,oxidoreductase,Ubiquitin specific peptidase 10
3331	16456	NW_021126618.1:18896..132340	Metazoa,Nephrozoa	ACRMI	ACRMI_XP_029203805.1,ACRMI_XP_029203815.1,ACRMI_XP_029203813.1,ACRMI_XP_029203810.1,ACRMI_XP_029203769.1,ACRMI_XP_029203819.1,ACRMI_XP_029203777.1	WRN,WRN,MTCH2,COPS4,AHRR,ACP2,	39TH4,39TH4,38BXA,38DU8,39WAI,38FTJ,2RXWD	3'-flap-structured DNA binding,Werner syndrome,Belongs to the mitochondrial carrier (TC 2.A.29) family,COP9 constitutive photomorphogenic homolog subunit 4 (Arabidopsis),obsolete transcriptional repressor activity, RNA polymerase II transcription factor binding,Belongs to the histidine acid phosphatase family,Universal stress protein family
782	20485	NW_021126404.1:700344..789550	Metazoa,Nephrozoa	ACRMI	ACRMI_XP_029187323.1,ACRMI_XP_029187268.1,ACRMI_XP_029187262.1,ACRMI_XP_029187290.1	,,LPCAT3,LPCAT3	KOG2288,,35J6V,39RB5	galactosyltransferase activity,,Lysophospholipid acyltransferase 5,1-acylglycerophosphocholine O-acyltransferase activity
1353	17436	WHPX01000359.1:72303..162376	Metazoa,Nephrozoa	ACTEQ	ACTEQ_EGACTEQ4350028040-PA,ACTEQ_EGACTEQ4350041555-PA,ACTEQ_EGACTEQ4350030182-PA,ACTEQ_EGACTEQ4350029865-PA,ACTEQ_EGACTEQ4350033261-PA,ACTEQ_EGACTEQ4350048884-PA,ACTEQ_EGACTEQ4350018532-PA	SETD9,DIMT1,,METTL4,DOCK6,DOCK6,LPHN3	28NXX,38EA2,38D0U,34X57,38C96,38C96,38D0U	SET domain-containing protein 9,18S rRNA (adenine(1779)-N(6)/adenine(1780)-N(6))-dimethyltransferase activity,Belongs to the G-protein coupled receptor 2 family,Methyltransferase-like protein 4,guanyl-nucleotide exchange factor activity,guanyl-nucleotide exchange factor activity,Belongs to the G-protein coupled receptor 2 family
782	23045	ScYm1zk_729:1050006..1101657	Metazoa,Nephrozoa	SANMA	SANMA_Sma_017597-T1,SANMA_Sma_017599-T1,SANMA_Sma_017600-T1,SANMA_Sma_017593-T1,SANMA_Sma_017602-T1,SANMA_Sma_017595-T1,SANMA_Sma_017601-T1,SANMA_Sma_017603-T1,SANMA_Sma_017605-T1	ZC3H10,AEBP2,,FAM60A,,,ACTR6,ACTR6,SLC9B2	38K6K,39RF6,KOG1217,28JW9,2BFIX,3AFJB,38D34,38D34,38B6Z	Zinc finger CCCH domain-containing protein 10,nucleic acid binding,calcium ion binding,negative regulation of cell migration,Parallel beta-helix repeats,BRE binding,chromatin remodeling,chromatin remodeling,Mitochondrial sodium hydrogen exchanger
7128	28335	scaffold_0014:8142138..8199462	Metazoa,Nephrozoa	EPHMU	EPHMU_Em0014g957a,EPHMU_Em0014g958a,EPHMU_Em0014g963a	HSPA8,HSPA8,HSPA8	38BSZ,38BSZ,38BSZ	Heat shock cognate 71 kDa protein,Heat shock cognate 71 kDa protein,Heat shock cognate 71 kDa protein
782	90068	ScYm1zk_616:2828..32098	Metazoa,Nephrozoa	SANMA	SANMA_Sma_010244-T2,SANMA_Sma_010244-T1,SANMA_Sma_010246-T1	F5,,TMPRSS5	28KDP,28MRG,38F17	coagulation factor V,integrin binding,transmembrane protease serine 5
3331	19811	NW_018386402.1:29405..150163	Metazoa,Nephrozoa	EXAPA	EXAPA_XP_028516096.1,EXAPA_XP_020904989.1,EXAPA_XP_020904990.1,EXAPA_XP_020904995.1,EXAPA_XP_020904991.1,EXAPA_XP_020904983.1,EXAPA_XP_028516094.1,EXAPA_XP_020904997.1	MTCH2,WRN,WRN,CRY2,,SYT12,,	38BXA,39TH4,39TH4,38BKX,38G8V,38TEH,38G8V,38ERK	Belongs to the mitochondrial carrier (TC 2.A.29) family,Werner syndrome,3'-flap-structured DNA binding,negative regulation of glucocorticoid receptor signaling pathway,fast, calcium ion-dependent exocytosis of neurotransmitter,synaptotagmin XII,fast, calcium ion-dependent exocytosis of neurotransmitter,acidic dipeptidase
782	25161	WHPX01001155.1:69417..111670	Metazoa,Nephrozoa	ACTEQ	ACTEQ_EGACTEQ4350013634-PA,ACTEQ_EGACTEQ4350024969-PA,ACTEQ_EGACTEQ4350035040-PA,ACTEQ_EGACTEQ4350011642-PA,ACTEQ_EGACTEQ4350041014-PA,ACTEQ_EGACTEQ4350017450-PA,ACTEQ_EGACTEQ4350051298-PA,ACTEQ_EGACTEQ4350024863-PA,ACTEQ_EGACTEQ4350013391-PA	KCTD9,,,,,,,,	38XIW,38GZS,38GZS,3A4GA,3A4GA,3A4GA,,,COG2126	KHA, dimerisation domain of potassium ion channel,Cobalamin-independent synthase, Catalytic domain,Cobalamin-independent synthase, Catalytic domain,MAC/Perforin domain,MAC/Perforin domain,MAC/Perforin domain,,,voltage-gated potassium channel activity
5065	16168	WHPX01000980.1:106040..196508	Metazoa	ACTEQ	ACTEQ_EGACTEQ4350053081-PA,ACTEQ_EGACTEQ4350012364-PA,ACTEQ_EGACTEQ4350034609-PA,ACTEQ_EGACTEQ4350014179-PA,ACTEQ_EGACTEQ4350051463-PA,ACTEQ_EGACTEQ4350016423-PA	,ZGLP1,MEAF6,fax-1,,	39R52,3A5TD,39U1C,38FWD,COG0513,38CEX	negative regulation of early endosome to late endosome transport,GATA zinc finger,Chromatin modification-related protein MEAF6,positive regulation of rhodopsin gene expression,helicase activity,cellular stress response to acidic pH
1353	28871	scaffold_0011:1881990..2012719	Metazoa,Nephrozoa	EPHMU	EPHMU_Em0011g291a,EPHMU_Em0011g292a,EPHMU_Em0011g293a,EPHMU_Em0011g297a,EPHMU_Em0011g299a,EPHMU_Em0011g301a,EPHMU_Em0011g305a,EPHMU_Em0011g306a,EPHMU_Em0011g307a,EPHMU_Em0011g308a,EPHMU_Em0011g309a,EPHMU_Em0011g310a,EPHMU_Em0011g311a,EPHMU_Em0011g314a,EPHMU_Em0011g313a	,,,,,,,,,,,,,,DIMT1	28KG1,28KG1,2CMEI,2CN3A,2CN3A,2CN3A,2CN3A,2CN3A,2CN3A,2CN3A,2CN3A,2CN3A,2CN3A,2CN3A,38EA2	protein-lysine 6-oxidase activity,protein-lysine 6-oxidase activity,centriole replication,Protein phosphatase 2C,Protein phosphatase 2C,Protein phosphatase 2C,Protein phosphatase 2C,Protein phosphatase 2C,Protein phosphatase 2C,Protein phosphatase 2C,Protein phosphatase 2C,Protein phosphatase 2C,Protein phosphatase 2C,Protein phosphatase 2C,18S rRNA (adenine(1779)-N(6)/adenine(1780)-N(6))-dimethy…
5222	27732	Contig13392:9944..24056	Metazoa	AMPQU	AMPQU_Aqu2.1.30845_001,AMPQU_Aqu2.1.30849_001,AMPQU_Aqu2.1.30850_001,AMPQU_Aqu2.1.30848_001,AMPQU_Aqu2.1.30851_001	ECSIT,ZNF598,syngr2,CPNE8,TRMT1	38FVZ,39EZR,38E3J,35MQJ,38I4E	regulation of oxidoreductase activity,rescue of stalled ribosome,Membrane-associating domain,Copine,N(2),N(2)-dimethylguanosine tRNA methyltransferase
2642	29109	scis1985:12895..26696	Metazoa	SYCCI	SYCCI_scpid76778,SYCCI_scpid101293,SYCCI_scpid110583,SYCCI_scpid84098	,,,	1MVXN,226PN,39YAK,47PNA	Methionine biosynthesis protein MetW,Methyltransferase domain,Protein-L-isoaspartate(D-aspartate) O-methyltransferase (PCMT),Methyltransferase domain
4261	83618	NC_042998.1:98993261..99953187	Metazoa,Nephrozoa	OCTSI	OCTSI_XP_029658352.1,OCTSI_XP_029654375.1,OCTSI_XP_029658477.1,OCTSI_XP_029632939.1,OCTSI_XP_029652284.1,OCTSI_XP_029657190.1,OCTSI_XP_029655673.1,OCTSI_XP_029649563.1,OCTSI_XP_029658044.1,OCTSI_XP_029649149.1	,MED14,,exc-4,FAM228B,,PSMD6,APPL2,TOP3B,PFN4	,39KXG,28I05,38DYR,2BEB5,38C7X,38C36,38I2P,3AFA5,3A20D	,mediator of RNA polymerase II transcription subunit,Cadherin-like and PC-esterase,chloride channel activity,,Ankyrin repeat and sterile alpha motif,proteasome-mediated ubiquitin-dependent protein catabolic process,protein kinase B binding,DNA topoisomerase type I activity,Profilin
7936	39064	JH431704:149646..166751	Metazoa,Nephrozoa	STRMA	STRMA_SMAR006496-PA,STRMA_SMAR006498-PA,STRMA_SMAR006499-PA	,,	38CH6,38CH6,38CH6	It is involved in the biological process described with transmembrane transport,It is involved in the biological process described with transmembrane transport,It is involved in the biological process described with transmembrane transport
2648	6118	scaffold_0019:6028570..6099857	Metazoa,Nephrozoa	EPHMU	EPHMU_Em0019g1004a,EPHMU_Em0019g1005a,EPHMU_Em0019g1007a,EPHMU_Em0019g1008a,EPHMU_Em0019g1001a,EPHMU_Em0019g1006a,EPHMU_Em0019g1009a	MAP1LC3C,MAP1LC3C,IRF2BP2,,NXF1,WDR75,MIS18BP1	3A21N,3A21N,38HR8,,38G81,38HQ2,28JFK	Belongs to the ATG8 family,Belongs to the ATG8 family,interferon regulatory factor,,poly(A)+ mRNA export from nucleus,positive regulation of rRNA processing,cell division
7128	28336	Contig13384:119802..127995	Metazoa,Nephrozoa	AMPQU	AMPQU_Aqu2.1.30507_001,AMPQU_Aqu2.1.30508_001,AMPQU_Aqu2.1.30509_001	,,	38BSZ,COG0443,38BSZ	heat shock,ATP binding,heat shock
7609	28461	scaffold_0002:17498708..17523690	Metazoa	EPHMU	EPHMU_Em0002g1865a,EPHMU_Em0002g1867a,EPHMU_Em0002g1869a	,,NFU1	2CGZI,2E5ZN,38H60	,,iron-sulfur cluster assembly
4593	26718	NW_001834377.1:569406..613987	Metazoa,Nephrozoa	NEMVE	NEMVE_XP_001636681.1,NEMVE_XP_032242314.1,NEMVE_XP_032242316.1	CLTC,SETD1B,	38CNM,38F3T,2CBFY	clathrin light chain binding,SET domain containing,
4580	12603	LOTGIsca_3:70891..133509	Metazoa,Nephrozoa	LOTGI	LOTGI_LotgiP228476,LOTGI_LotgiP182053,LOTGI_LotgiP104705,LOTGI_LotgiP98709,LOTGI_LotgiP182051,LOTGI_LotgiP228477,LOTGI_LotgiP182052	ZMAT2,ING2,CAPN15,GAB1,FAM114A2,,CARS2	39RK5,38HKB,38DZS,39Z26,2C2HB,,38GUV	zinc ion binding,germ-line stem cell division,Belongs to the peptidase C2 family,cell chemotaxis to vascular endothelial growth factor,Family with sequence similarity 114, member A2,,cysteine-tRNA ligase activity
3331	18508	NW_021163028.1:2473808..2545417	Metazoa,Nephrozoa	DENGI	DENGI_XP_028397150.1,DENGI_XP_028397035.1,DENGI_XP_028396910.1,DENGI_XP_028396909.1,DENGI_XP_028397044.1,DENGI_XP_028397145.1,DENGI_XP_028397148.1,DENGI_XP_028397138.1	,SSBP1,SYT9,SNX16,CDKN1A,,SYT12,Syt1	38G8V,3A4A4,38CK1,38F6Y,3A2AH,38G8V,38TEH,38G8V	fast, calcium ion-dependent exocytosis of neurotransmitter,single-stranded DNA binding,phosphatidylserine binding,protein targeting to lysosome,Cyclin-dependent kinase inhibitor 1A (p21, Cip1),fast, calcium ion-dependent exocytosis of neurotransmitter,synaptotagmin XII,transporter activity. It is involved in the biological process described with transport
7229	24829	NW_018387892.1:638168..680924	Metazoa	EXAPA	EXAPA_XP_020910346.1,EXAPA_XP_020910384.1,EXAPA_XP_028517715.1,EXAPA_XP_028517721.1	,,CASC1,SYCP3	,2F2QK,28IAT,291C9	,BUD22,Cancer susceptibility candidate,Synaptonemal complex protein 3
967	28984	NC_036793.1:9390000..9563890	Metazoa,Nephrozoa	MAYZE	MAYZE_XP_014264914.2,MAYZE_XP_024660676.1,MAYZE_XP_024660681.1,MAYZE_XP_024660683.1,MAYZE_XP_024660747.1,MAYZE_XP_024660684.1	VWA5A,VWA5A,VWA5A,VWA5A,VWA5A,VWA5A	2QRPK,2QRPK,2QRPK,2QRPK,2QRPK,2QRPK	Von Willebrand factor A,Von Willebrand factor A,Von Willebrand factor A,Von Willebrand factor A,Von Willebrand factor A,Von Willebrand factor A
4593	22139	NW_001834401.1:436846..508475	Metazoa,Nephrozoa	NEMVE	NEMVE_XP_001639476.2,NEMVE_XP_001639569.2,NEMVE_XP_032220466.1,NEMVE_XP_001639566.1,NEMVE_XP_032220463.1,NEMVE_XP_032220464.1,NEMVE_XP_001639565.2,NEMVE_XP_001639567.1	MLEC,FAM57A,CCDC101,RPLP2,MED21,CCT6A,,	38DV4,39TPW,38FWM,3A5KC,3A2MG,38EFP,2QS64,2C4A0	malectin,family with sequence similarity 57, member A,methylated histone binding,translational elongation,regulation of nucleic acid-templated transcription,unfolded protein binding,cob(I)yrinic acid a,c-diamide adenosyltransferase activity,pattern binding
3331	21819	NW_001833976.1:64435..153508	Metazoa,Nephrozoa	NEMVE	NEMVE_XP_032226086.1,NEMVE_XP_032226087.1,NEMVE_XP_001623152.2,NEMVE_XP_032226079.1	MTCH1,MTCH2,WRN,CRY2	KOG2745,38BXA,39TH4,38BKX	positive regulation of programmed cell death,Belongs to the mitochondrial carrier (TC 2.A.29) family,3'-flap-structured DNA binding,negative regulation of glucocorticoid receptor signaling pathway
6690	87439	LFEI01000424:63265..166067	Metazoa,Nephrozoa	LINAN	LINAN_g17240.t1,LINAN_g17242.t1,LINAN_g17243.t1,LINAN_g17236.t1,LINAN_g17239.t1,LINAN_g17234.t1	GOT2,mRpL3,URI1,TTC5,GOT2,	38ED5,38H1P,38DAV,2C216,38ED5,38GVP	Aspartate aminotransferase,Structural constituent of ribosome. It is involved in the biological process described with translation,phosphatase inhibitor activity,chromatin binding,Aspartate aminotransferase,60Kd inner membrane protein
9169	837	NW_022684376.1:1328512..1474647	Metazoa,Nephrozoa	ANNJA	ANNJA_XP_033102972.1,ANNJA_XP_033102995.1,ANNJA_XP_033103032.1	IQUB,DNAH12,ATP6AP1	28JBT,38EZQ,38GXF	smoothened signaling pathway,heavy chain,V-type proton ATPase subunit
5752	51877	Sc7u5tJ_1565:20773262..20825436	Metazoa,Nephrozoa	BRAFL	BRAFL_BL20559.1,BRAFL_BL20560.1,BRAFL_BL20561.1	ROGDI,,PRODH	38C9A,38CE6,38DGW	Rogdi homolog,Proline dehydrogenase,proline dehydrogenase activity
1239	1162	NW_019091376.1:591906..672477	Metazoa,Nephrozoa	ACAPL	ACAPL_XP_022084046.1,ACAPL_XP_022084041.1,ACAPL_XP_022084037.1,ACAPL_XP_022084048.1,ACAPL_XP_022084114.1	KLHL29,TUBGCP2,,FAM92A1,CTU2	39D0B,38DYI,39VQ8,28HP5,391PT	protein modification by small protein conjugation,microtubule nucleation by interphase microtubule organizing center,nucleic acid binding,cilium assembly,Plays a central role in 2-thiolation of mcm(5)S(2)U at tRNA wobble positions of tRNA(Lys), tRNA(Glu) and tRNA(Gln). May act by forming a heterodimer with CTU1 ATPBD3 that ligates sulfur from thiocarboxylated URM1 onto the uridine of tRNAs at wob…
782	19567	NW_018385110.1:29996..56865	Metazoa,Nephrozoa	EXAPA	EXAPA_XP_028513968.1,EXAPA_XP_020897200.1,EXAPA_XP_028513970.1,EXAPA_XP_020897186.1	CTRC,CTRC,CELA2A,	38CGF,38CGF,38CGF,KOG1565	serine-type endopeptidase activity,serine-type endopeptidase activity,serine-type endopeptidase activity,metalloendopeptidase activity
1239	27625	Contig13489:346251..362116	Metazoa,Nephrozoa	AMPQU	AMPQU_Aqu2.1.38420_001,AMPQU_Aqu2.1.38424_001,AMPQU_Aqu2.1.38425_001,AMPQU_Aqu2.1.38416_001,AMPQU_Aqu2.1.38418_001,AMPQU_Aqu2.1.38421_001,AMPQU_Aqu2.1.38422_001	FAM92A1,,,E2F4,,,FARS2	28HP5,KOG4211,38HY4,399GZ,39U1J,KOG4211,38BR2	cilium assembly,RNA binding,regulation of RNA splicing,Transcription factor,6-phosphogluconolactonase,RNA binding,Phenylalanyl-tRNA synthetase 2, mitochondrial
967	29002	oct001291F:332907..334923	Metazoa,Nephrozoa	OCTMI	OCTMI_Omin004310,OCTMI_Omin004309,OCTMI_Omin004312	,,	,2QRPK,	,von Willebrand factor type A domain,
5026	27270	JH431720:23804..56651	Metazoa,Nephrozoa	STRMA	STRMA_SMAR014161-PA,STRMA_SMAR006703-PA,STRMA_SMAR006702-PA	MPEG1,MPEG1,MPEG1	28J89,28J89,28J89	MAC/Perforin domain,MAC/Perforin domain,MAC/Perforin domain
9169	3967	NC_047063.1:17591465..17891052	Metazoa,Nephrozoa	ASTRU	ASTRU_XP_033647511.1,ASTRU_XP_033648021.1,ASTRU_XP_033645948.1,ASTRU_XP_033647238.1,ASTRU_XP_033642397.1,ASTRU_XP_033647718.1,ASTRU_XP_033648032.1,ASTRU_XP_033647703.1,ASTRU_XP_033647722.1,ASTRU_XP_033647799.1,ASTRU_XP_033645303.1,ASTRU_XP_033645314.1	IL17RA,ASB5,FAM208A,IL17RA,IL17RA,DNAH12,RPS23,IQUB,ATP6AP1,TIMM17B,RAD18,PRPF18	28NJX,35F2F,28NCU,28NJX,28NJX,38EZQ,39ZWD,28JBT,38GXF,39V99,38DW0,38C8S	fibroblast activation,Ankyrin repeat and SOCS box,nucleic acid-templated transcription,Interleukin 17 receptor,Interleukin 17 receptor,heavy chain,maintenance of translational fidelity,smoothened signaling pathway,V-type proton ATPase subunit,Essential component of the TIM23 complex, a complex that mediates the translocation of transit peptide-containing proteins across the mitochondrial inner me…
2648	79976	SWAQ01000010.1:14092159..14119373	Metazoa,Nephrozoa	RHOES	RHOES_mRNA.RE04805,RHOES_mRNA.RE04804,RHOES_mRNA.RE04803	FAM98A,PSMD8,MAP1LC3C	38C4H,38EJH,3A21N	positive regulation of ruffle assembly,proteasome assembly,Belongs to the ATG8 family
967	29004	NW_021836180.1:74552..198174	Metazoa,Nephrozoa	OCTSI	OCTSI_XP_029657769.1,OCTSI_XP_029657764.1,OCTSI_XP_029657771.1,OCTSI_XP_029657761.1,OCTSI_XP_029657773.1,OCTSI_XP_029657762.1	VWA5A,VWA5A,VWA5A,VWA5A,VWA5A,VWA5A	2QRPK,2QRPK,2QRPK,2QRPK,2QRPK,2QRPK	von Willebrand factor type A domain,von Willebrand factor type A domain,Von Willebrand factor A,Von Willebrand factor A,von Willebrand factor type A domain,Vault protein inter-alpha-trypsin domain
1712	27460	Dpe04:87297818..103822742	Metazoa,Nephrozoa	DORPE	DORPE_Dopeav2014397m,DORPE_Dopeav2014398m,DORPE_Dopeav2014396m,DORPE_Dopeav2014399m,DORPE_Dopeav2014381m,DORPE_Dopeav2014380m,DORPE_Dopeav2014382m,DORPE_Dopeav2014386m,DORPE_Dopeav2014384m,DORPE_Dopeav2014385m,DORPE_Dopeav2014389m,DORPE_Dopeav2014390m,DORPE_Dopeav2014391m,DORPE_Dopeav2014392m,DORPE_Dopeav2014395m,DORPE_Dopeav2014402m,DORPE_Dopeav2014400m,DORPE_Dopeav2014689m,DORPE_Dopeav2014958m,…	Iap2,Iap2,Iap2,Iap2,OSBPL10,OSBPL10,OSBPL10,OSBPL10,OSBPL10,OSBPL10,OSBPL10,OSBPL11,,WRB,,COG1,COG1,,MBD2,MBD2,MBD2,MBD2,MBD2,MBD2,MBD2,MBD2,MBD2,MBD2,MBD2,MBD2,MBD2,C15orf43,C15orf43,,,	38BNS,38BNS,38BNS,38BNS,38EWS,38EWS,38EWS,38EWS,38EWS,38EWS,38EWS,38EWS,38DMQ,39DNV,,38H9X,38H9X,38EDI,39CMC,39CMC,39CMC,39CMC,39CMC,39CMC,39CMC,39CMC,39CMC,39CMC,39CMC,39CMC,39CMC,2BHFP,2BHFP,2DC8A,2DC8A,2DC8A	Zinc ion binding,Zinc ion binding,Zinc ion binding,Zinc ion binding,positive regulation of sequestering of triglyceride,positive regulation of sequestering of triglyceride,positive regulation of sequestering of triglyceride,positive regulation of sequestering of triglyceride,positive regulation of sequestering of triglyceride,positive regulation of sequestering of triglyceride,positive regulation…
2522	27364	HG381012:39174..58564	Metazoa,Nephrozoa	ADIVA	ADIVA_GSADVT00043680001,ADIVA_GSADVT00043681001,ADIVA_GSADVT00043683001,ADIVA_GSADVT00043689001	C12orf56,,,	28P2W,,1G2DZ,	Protein of unknown function (DUF4551),,protein involved in cytokinesis, contains TGc (transglutaminase protease-like) domain,
782	22127	NW_001834402.1:722013..949087	Metazoa,Nephrozoa	NEMVE	NEMVE_XP_001639762.2,NEMVE_XP_032220613.1,NEMVE_XP_001639679.2,NEMVE_XP_032220611.1,NEMVE_XP_001639680.2,NEMVE_XP_032220695.1,NEMVE_XP_032220698.1,NEMVE_XP_001639767.2,NEMVE_XP_032220706.1,NEMVE_XP_032220703.1,NEMVE_XP_032220710.1	,,,NUP107,,THEGL,,,,FRA10AC1,	38EWX,38EWX,38EWX,38BZM,3AAUR,2B54X,38EWX,,,38YA5,3A3QX	alpha1-adrenergic receptor activity,alpha1-adrenergic receptor activity,alpha1-adrenergic receptor activity,posttranscriptional tethering of RNA polymerase II gene DNA at nuclear periphery,Ribosome biogenesis protein Nop16,Repeats in THEG (testicular haploid expressed gene) and several fly proteins.,alpha1-adrenergic receptor activity,,,Folate-sensitive fragile site protein Fra10Ac1,Signal recogn…
3331	18116	NW_022694754.1:457044..600707	Metazoa,Nephrozoa	ANNJA	ANNJA_XP_033097084.1,ANNJA_XP_033097088.1,ANNJA_XP_033097089.1,ANNJA_XP_033097090.1,ANNJA_XP_033097086.1	SLC9B2,,CISD2,,	38B6Z,1KVND,3A03G,38B6R,2E8B5	lithium:proton antiporter activity,Belongs to the ubiquitin-conjugating enzyme family,2 iron, 2 sulfur cluster binding,protein modification by small protein conjugation,Pleckstrin homology domain.
2642	27754	NW_021163112.1:546093..585212	Metazoa	DENGI	DENGI_XP_028411725.1,DENGI_XP_028411729.1,DENGI_XP_028411801.1,DENGI_XP_028411732.1,DENGI_XP_028411733.1,DENGI_XP_028411734.1	,,,,,	2CXTH,37H2Q,2CXTH,37H61,37H2Q,2CXTH	,Protein-L-isoaspartate(D-aspartate) O-methyltransferase (PCMT),,Methionine biosynthesis protein MetW,Protein-L-isoaspartate(D-aspartate) O-methyltransferase (PCMT),
927	28642	scaffold_0014:6145796..6293256	Metazoa,Nephrozoa	EPHMU	EPHMU_Em0014g726a,EPHMU_Em0014g729a,EPHMU_Em0014g730a,EPHMU_Em0014g735a,EPHMU_Em0014g736a,EPHMU_Em0014g739a,EPHMU_Em0014g743a,EPHMU_Em0014g740a	,,GLYATL3,,Glyatl3,,,Glyatl3	1VBKV,,2CTBC,2CTBC,2D0CX,1VBKV,,2D0CX	FR47-like protein,,Glycine N-acyltransferase-like protein 3,N-acetyltransferase activity,Si dkey-76k16.5,FR47-like protein,,Si dkey-76k16.5
1712	6890	LFEI01000720:2395..134151	Metazoa,Nephrozoa	LINAN	LINAN_g22712.t1,LINAN_g22713.t1,LINAN_g22715.t1,LINAN_g22714.t1,LINAN_g22716.t1,LINAN_g22709.t1	COG1,,C15orf43,MBD2,,	38H9X,38EDI,2BHFP,39CMC,2DC8A,38BD6	oligomeric golgi complex,Zinc ion binding,meiotic attachment of telomere to nuclear envelope,methylation-dependent chromatin silencing,Tetratricopeptide repeat protein,telomerase activity
2648	8654	scaffold_561:5629..243817	Metazoa,Nephrozoa	SACKO	SACKO_Sakowv30040925m,SACKO_Sakowv30040892m,SACKO_Sakowv30040916m,SACKO_Sakowv30040914m,SACKO_Sakowv30040921m,SACKO_Sakowv30040896m,SACKO_Sakowv30040898m,SACKO_Sakowv30040909m,SACKO_Sakowv30040890m,SACKO_Sakowv30040910m,SACKO_Sakowv30040908m	IRF2BP2,KIAA0586,MAP1LC3C,RAB32,,,TAF6L,KCP,PC,,	38HR8,28NC6,3A21N,38BWT,3A3QW,,38HFV,38TEU,39RBB,38CZD,38CZD	regulation of nucleic acid-templated transcription,kiaa0586,Autophagy protein Atg8 ubiquitin like,BLOC-2 complex binding,Belongs to the small Tim family,,histone H3 acetylation,von Willebrand factor (vWF) type D domain,pyruvate carboxylase activity,Belongs to the short-chain dehydrogenases reductases (SDR) family,Belongs to the short-chain dehydrogenases reductases (SDR) family
4580	27682	Contig13273:11824..30034	Metazoa,Nephrozoa	AMPQU	AMPQU_Aqu2.1.25741_001,AMPQU_Aqu2.1.25745_001,AMPQU_Aqu2.1.25746_001,AMPQU_Aqu2.1.25740_001,AMPQU_Aqu2.1.25742_001,AMPQU_Aqu2.1.25743_001	ZFAND2B,ZMAT2,FAM114A2,TBC1D1,,Klf12	391FM,39RK5,2C2HB,35GC1,39F45,3A3DW	SRP-dependent cotranslational protein targeting to membrane, translocation,zinc ion binding,Protein of unknown function (DUF719),Domain of unknown function (DUF3350),DNA binding,nucleic acid binding
782	18821	NW_021126380.1:114827..166280	Metazoa,Nephrozoa	ACRMI	ACRMI_XP_029209039.1,ACRMI_XP_029208969.1,ACRMI_XP_029209995.1,ACRMI_XP_029209315.1,ACRMI_XP_029209303.1,ACRMI_XP_029208976.1	TMPRSS9,PRSS8,,mlc-4,mlc-4,MED28	38CGF,39U11,3A5QF,38B5J,38B5J,2CMY4	serine-type endopeptidase activity,serine-type endopeptidase activity,7 transmembrane receptor (rhodopsin family),calcium ion binding,calcium ion binding,regulation of nucleic acid-templated transcription
5026	23478	NW_022700553.1:202187..267496	Metazoa,Nephrozoa	ANNJA	ANNJA_XP_033099775.1,ANNJA_XP_033099784.1,ANNJA_XP_033099794.1	MPEG1,MPEG1,MPEG1	28J89,28J89,28J89	Macrophage-expressed gene 1 protein,MAC/Perforin domain,MAC/Perforin domain
782	22392	NW_001834339.1:619073..736452	Metazoa,Nephrozoa	NEMVE	NEMVE_XP_032238260.1,NEMVE_XP_001633256.1,NEMVE_XP_032238228.1,NEMVE_XP_032238229.1,NEMVE_XP_032238303.1,NEMVE_XP_001633216.2,NEMVE_XP_032238342.1,NEMVE_XP_032238227.1	,GAS2,,PIK3AP1,ZC3H10,AEBP2,,SMPD2	,38FW6,,28JV2,38K6K,39RF6,2E8YZ,39U5K	,cell cycle arrest,,toll-like receptor 7 signaling pathway,Zinc finger CCCH domain-containing protein 10,nucleic acid binding,endocytic hemoglobin import,sphingomyelin phosphodiesterase activity
1518	8204	NW_014577224.1:9844..87119	Metazoa,Nephrozoa	PRICA	PRICA_XP_014663926.1,PRICA_XP_014663929.1,PRICA_XP_014663931.1,PRICA_XP_014663920.1	BIN3,ADO,,RNF103	38E8T,35D45,398KZ,38BUD	cell septum assembly,2-aminoethanethiol,Zinc finger, C2H2 type,ubiquitin-protein transferase activity
7823	19514	scaffold_0016:7127182..7153065	Metazoa	EPHMU	EPHMU_Em0016g911a,EPHMU_Em0016g916a,EPHMU_Em0016g917a,EPHMU_Em0016g913a	TMEM237,Mkrn1,SLC39A7,POLK	28MCJ,39S60,38FZT,38BXY	regulation of Wnt signaling pathway,protein modification by small protein conjugation,solute carrier family 39 (zinc transporter), member 7,Polymerase (DNA directed) kappa
11047	21427	scaffold28:3831892..4121766	Metazoa,Nephrozoa	MORVI	MORVI_scaffold28.g121.t1,MORVI_scaffold28.g122.t1,MORVI_scaffold28.g126.t1,MORVI_scaffold28.g128.t1,MORVI_scaffold28.g116.t1,MORVI_scaffold28.g117.t2,MORVI_scaffold28.g118.t1	LSM12,,,HIBADH,,,	38E0N,39R58,,38F1G,2DMK9,,	Anticodon-binding domain,Leucine-rich repeats, outliers,,3-hydroxyisobutyrate dehydrogenase activity,Mannose-6-phosphate receptor,,
1239	29934	Chr12:3797378..3836259	Metazoa,Nephrozoa	CIOIN	CIOIN_KY.Chr12.530.v1.nonSL1-1,CIOIN_KY.Chr12.532.v1.SL1-1,CIOIN_KY.Chr12.533.v1.SL1-1,CIOIN_KY.Chr12.534.v1.SL1-1	WWOX,MAF,ZC3H3,MAFG	38FSV,38DA7,38HPF,3A3HD	cell-cell signaling by wnt,Belongs to the bZIP family,regulation of mRNA export from nucleus,Belongs to the bZIP family
11047	822	NW_022713172.1:1588575..1743660	Metazoa,Nephrozoa	ANNJA	ANNJA_XP_033106240.1,ANNJA_XP_033106183.1,ANNJA_XP_033106251.1,ANNJA_XP_033106185.1,ANNJA_XP_033106276.1	TCF15,TWIST2,LSM12,,TNR	3A1JS,38I0S,38E0N,38D9J,38D9J	Transcription factor,negative regulation of osteoblast differentiation,LSM12 homolog,Fibrinogen-related domains (FReDs),negative regulation of axon extension involved in regeneration
3299	47568	NC_042997.1:150370642..153790359	Metazoa,Nephrozoa	OCTSI	OCTSI_XP_029635964.1,OCTSI_XP_029640899.1,OCTSI_XP_029652460.1,OCTSI_XP_029634525.1,OCTSI_XP_029638630.1,OCTSI_XP_029652695.1,OCTSI_XP_029638764.1,OCTSI_XP_029638750.1,OCTSI_XP_029641382.1	HSPD1,FAM188B,SCTR,,HSPE1,NMRAL1,,NOP58,NKRF	38BJH,38GJD,39FNJ,38EYJ,3A5MZ,2RG69,2QQEA,38CK4,38DQB	protein import into mitochondrial intermembrane space,Family with sequence similarity 188, member B,secretin receptor activity,It is involved in the biological process described with signal transduction,10 kDa heat shock protein,NmrA-like family domain-containing protein 1,nmrA-like family domain-containing protein,snoRNA localization,nucleic acid binding
7648	7134	LOTGIsca_10:4769002..4820872	Metazoa,Nephrozoa	LOTGI	LOTGI_LotgiP230081,LOTGI_LotgiP211854,LOTGI_LotgiP109358,LOTGI_LotgiP211856	XRRA1,GckIII,NKAP,	39SV2,38G1B,38BNU,	X-ray radiation,ATP binding. It is involved in the biological process described with protein phosphorylation,NFKB activating protein,
1353	19329	NW_021163143.1:597549..611776	Metazoa,Nephrozoa	DENGI	DENGI_XP_028413394.1,DENGI_XP_028413395.1,DENGI_XP_028413390.1,DENGI_XP_028413419.1	DIMT1,SETD9,,	38EA2,28NXX,2CN3A,2CN3A	18S rRNA (adenine(1779)-N(6)/adenine(1780)-N(6))-dimethyltransferase activity,methyltransferase activity,Protein phosphatase 2C,Protein phosphatase 2C
782	22095	NW_001834303.1:254030..281113	Metazoa,Nephrozoa	NEMVE	NEMVE_XP_032235572.1,NEMVE_XP_032235574.1,NEMVE_XP_032235578.1,NEMVE_XP_032235576.1	CTRB1,CTRB1,CTRB1,	38FVP,38FVP,38FVP,KOG1219	digestion,digestion,digestion,homophilic cell adhesion via plasma membrane adhesion molecules
1186	21207	LFEI01000046:102086..148378	Metazoa,Nephrozoa	LINAN	LINAN_g3850.t1,LINAN_g3851.t1,LINAN_g3855.t1,LINAN_g3852.t1,LINAN_g3853.t1	PFDN2,PROSER3,BARX1,,	3A5N8,2DSUW,397BI,2E5EM,2E5EM	Prefoldin subunit 2,,spleen development,Acyl-ACP thioesterase,Acyl-ACP thioesterase
1712	29892	CAPTEscaffold_556:90585..135944	Metazoa,Nephrozoa	CAPTE	CAPTE_CapteP134314,CAPTE_CapteP211115,CAPTE_CapteP180602,CAPTE_CapteP227012,CAPTE_CapteP211112	,C15orf43,MBD2,LRRK1,LRRK1	,2BHFP,39CMC,38CNK,38CNK	,meiotic attachment of telomere to nuclear envelope,methylation-dependent chromatin silencing,Leucine-rich repeat kinase 1,Leucine-rich repeat
1186	79683	NC_047027.1:21465000..22058966	Metazoa,Nephrozoa	PECMA	PECMA_XP_033757980.1,PECMA_XP_033757979.1,PECMA_XP_033758191.1,PECMA_XP_033758814.1,PECMA_XP_033758603.1,PECMA_XP_033758623.1	RPS25,,,TMEM145,BARX1,PFDN2	3A683,38FF5,299AF,39RJ2,397BI,35AG3	ribosomal protein S25,Etoposide-induced protein 2.4,Belongs to the sulfotransferase 1 family,response to pheromone,spleen development,Prefoldin subunit
6143	84710	NW_001834378.1:1100542..1176242	Metazoa	NEMVE	NEMVE_XP_032242501.1,NEMVE_XP_032242457.1,NEMVE_XP_032242460.1	ATP13A1,ATP13A1,C6orf136	38DBB,38DBB,3A02K	cation-transporting atpase,cation-transporting atpase,Uncharacterized conserved protein (DUF2358)
7936	39081	scis1122:5804..82128	Metazoa,Nephrozoa	SYCCI	SYCCI_scpid13406,SYCCI_scpid12901,SYCCI_scpid25628	ABCC4,ABCC4,ABCC4	35MN1,38CH6,38CH6	cassette subfamily C,ATP-binding cassette, sub-family C (CFTR MRP), member 4,ATP-binding cassette, sub-family C (CFTR MRP), member 4
782	22146	NW_001834359.1:541568..575838	Metazoa,Nephrozoa	NEMVE	NEMVE_XP_001634830.2,NEMVE_XP_032240164.1,NEMVE_XP_001634765.2,NEMVE_XP_032240166.1,NEMVE_XP_032240167.1,NEMVE_XP_032240168.1	,BTBD16,LBX1,,,	COG2126,39RWF,39TC3,3A4GA,3A4GA,3A4GA	voltage-gated potassium channel activity,BTB POZ domain-containing protein 16,regulation of transcription from RNA polymerase II promoter involved in spinal cord association neuron specification,MAC/Perforin domain,MAC/Perforin domain,MAC/Perforin domain
782	15026	WHPX01000670.1:622276..964697	Metazoa,Nephrozoa	ACTEQ	ACTEQ_EGACTEQ4350012468-PA,ACTEQ_EGACTEQ4350038083-PA,ACTEQ_EGACTEQ4350030317-PA,ACTEQ_EGACTEQ4350023835-PA,ACTEQ_EGACTEQ4350043199-PA,ACTEQ_EGACTEQ4350051022-PA,ACTEQ_EGACTEQ4350043098-PA,ACTEQ_EGACTEQ4350039365-PA,ACTEQ_EGACTEQ4350011646-PB,ACTEQ_EGACTEQ4350029296-PA,ACTEQ_EGACTEQ4350024611-PA,ACTEQ_EGACTEQ4350000961-PA,ACTEQ_EGACTEQ4350019784-PA,ACTEQ_EGACTEQ4350030076-PA,ACTEQ_EGACTEQ43500429…	,,,,,,UFSP1,USP47,CCDC155,utp20,,ASTL,,,,,,PALD1,PALD1,KAT6B,	39MH9,KOG4219,39MR0,KOG4219,39MR0,39MR0,39ZNT,38DTA,2CXHX,38G3S,KOG3656,39V2U,39QXW,39QXW,39QXW,39QXW,38E26,2CMG1,2CMG1,38BNE,38ERK	7 transmembrane receptor (rhodopsin family),tachykinin receptor activity,Serpentine type 7TM GPCR chemoreceptor Srsx,tachykinin receptor activity,Serpentine type 7TM GPCR chemoreceptor Srsx,Serpentine type 7TM GPCR chemoreceptor Srsx,UFM1 hydrolase activity,ubiquitin specific peptidase 47,microtubule cytoskeleton organization involved in homologous chromosome segregation,maturation of SSU-rRNA fr…
1556	426	NW_019091472.1:542305..635576	Metazoa,Nephrozoa	ACAPL	ACAPL_XP_022099920.1,ACAPL_XP_022099930.1,ACAPL_XP_022099871.1,ACAPL_XP_022099872.1,ACAPL_XP_022099884.1,ACAPL_XP_022099882.1	HSPD1,HSPE1,CS,PSMB3,NSUN6,	38BJH,3A5MZ,38CK5,38GZR,38JVK,2EVMN	Heat shock 60kD protein 1 (chaperonin),10 kDa heat shock protein,citrate (Si)-synthase activity,threonine-type endopeptidase activity,tRNA (cytosine-5-)-methyltransferase activity,fusion of sperm to egg plasma membrane involved in single fertilization
782	14853	NW_021126380.1:1198994..1367946	Metazoa,Nephrozoa	ACRMI	ACRMI_XP_029210207.1,ACRMI_XP_029209520.1,ACRMI_XP_029209912.1,ACRMI_XP_029210096.1,ACRMI_XP_029209952.1,ACRMI_XP_029209745.1,ACRMI_XP_029208852.1,ACRMI_XP_029210088.1	,,,NUP107,,THEGL,,	38EWX,38EWX,38EWX,38BZM,3AAUR,2B54X,KOG3656,KOG3656	alpha1-adrenergic receptor activity,alpha1-adrenergic receptor activity,alpha1-adrenergic receptor activity,posttranscriptional tethering of RNA polymerase II gene DNA at nuclear periphery,Ribosome biogenesis protein Nop16,Repeats in THEG (testicular haploid expressed gene) and several fly proteins.,G-protein coupled receptor activity,G-protein coupled receptor activity
14318	27795	Contig13519:51141..60570	Metazoa	AMPQU	AMPQU_Aqu2.1.43268_001,AMPQU_Aqu2.1.43269_001,AMPQU_Aqu2.1.43270_001	,FAM86A,	38FKV,39S3Q,	lipid binding,Eukaryotic elongation factor 2 lysine methyltransferase,
782	16173	NW_021126516.1:555332..598381	Metazoa,Nephrozoa	ACRMI	ACRMI_XP_029198343.1,ACRMI_XP_029198346.1,ACRMI_XP_029198340.1,ACRMI_XP_029198342.1	CXorf56,CTRC,CTRB1,	38HXW,38CGF,38FVP,KOG3656	RNA splicing,serine-type endopeptidase activity,digestion,G-protein coupled receptor activity
927	29014	NC_047024.1:35167187..35208174	Metazoa,Nephrozoa	PECMA	PECMA_XP_033752789.1,PECMA_XP_033753307.1,PECMA_XP_033753250.1	,,GLYAT	2CTBC,2CTBC,2D0CX	transferase activity, transferring acyl groups other than amino-acyl groups,N-acetyltransferase activity,Glycine N-acyltransferase-like
7229	19468	scaffold_0003:1486891..1514738	Metazoa	EPHMU	EPHMU_Em0003g189a,EPHMU_Em0003g190a,EPHMU_Em0003g191a,EPHMU_Em0003g192a	CAPRIN1,,SYCP3,TTC6	28MXV,38D4D,291C9,38DM6	cell cycle associated protein,Suppressor of variegation 4-20 homolog 1 (Drosophila),Synaptonemal complex protein 3,Tetratricopeptide repeat
1239	1696	NW_019091370.1:492241..553517	Metazoa,Nephrozoa	ACAPL	ACAPL_XP_022082230.1,ACAPL_XP_022082240.1,ACAPL_XP_022082239.1,ACAPL_XP_022082223.1,ACAPL_XP_022082228.1,ACAPL_XP_022082323.1	,,FBXO31,sym-2,,	3A1US,38GW2,28IR0,38HY4,1VPDT,28Q2J	Zinc finger, C2H2 type,Ubiquitin-conjugating enzyme E2, catalytic domain homologues,anaphase-promoting complex-dependent catabolic process,epithelial splicing regulatory protein,PFAM Abortive infection protein,ribosomal large subunit biogenesis
4593	37250	scaffold_639:249519..375256	Metazoa,Nephrozoa	SACKO	SACKO_Sakowv30001796m,SACKO_Sakowv30001803m,SACKO_Sakowv30001799m,SACKO_Sakowv30001790m,SACKO_Sakowv30001804m,SACKO_Sakowv30001800m	SWAP70,ASPDH,CCDC65,PI4KA,METTL20,	28KGR,2QVGC,2CMHW,38C4G,2QUSY,28Q3T	negative regulation of cell-cell adhesion mediated by integrin,aspartate dehydrogenase activity,Coiled-coil domain-containing protein 65,Belongs to the PI3 PI4-kinase family,regulation of fatty acid beta-oxidation using acyl-CoA dehydrogenase,Leucine Rich repeat
6690	18021	Contig13260:46973..74348	Metazoa,Nephrozoa	AMPQU	AMPQU_Aqu2.1.25304_001,AMPQU_Aqu2.1.25306_001,AMPQU_Aqu2.1.25307_001,AMPQU_Aqu2.1.25303_001,AMPQU_Aqu2.1.25310_001,AMPQU_Aqu2.1.25308_001	CCNE1,,,URI1,JPH3,EIF2S2	38D9S,2CZS4,2QUBS,38DAV,38BJX,38MQN	cell cycle G1/S phase transition,DDE superfamily endonuclease,protein F13E9.13, mitochondrial-like,phosphatase inhibitor activity,regulation of ryanodine-sensitive calcium-release channel activity,translation initiation factor activity
782	16312	WHPX01000262.1:149571..172524	Metazoa,Nephrozoa	ACTEQ	ACTEQ_EGACTEQ4350008888-PA,ACTEQ_EGACTEQ4350048486-PA,ACTEQ_EGACTEQ4350033990-PA	CELA1,CELA1,CELA1	38IN0,38IN0,38IN0	elastin catabolic process,elastin catabolic process,elastin catabolic process
4593	20657	NW_018388191.1:1184461..1269859	Metazoa,Nephrozoa	EXAPA	EXAPA_XP_020914760.1,EXAPA_XP_020914633.1,EXAPA_XP_020914838.1,EXAPA_XP_020914829.1,EXAPA_XP_020914805.1,EXAPA_XP_020914750.1,EXAPA_XP_020914751.1,EXAPA_XP_020914702.1,EXAPA_XP_020914763.1,EXAPA_XP_020914797.1	SETD1B,CLTC,MMAB,,CCDC65,SWAP70,SLC7A9,SLC7A9,,	38F3T,38CNM,2QS64,38BIN,2CMHW,28KGR,38BBK,38BBK,2CBFY,2C4A0	SET domain containing,clathrin light chain binding,Methylmalonic aciduria (cobalamin deficiency) cblB type,nitric oxide catabolic process,Coiled-coil domain-containing protein 65,SWAP switching B-cell complex,L-alpha-amino acid transmembrane transport,L-alpha-amino acid transmembrane transport,,pattern binding
4580	30147	NC_047565.1:11171121..11201400	Metazoa,Nephrozoa	CRAGI	CRAGI_XP_011423006.1,CRAGI_XP_011423007.2,CRAGI_XP_011423010.2,CRAGI_XP_011423008.2,CRAGI_XP_011423011.2	ING1,CFAP97,,ZMAT2,FAM114A2	39U5F,2BC62,,39RK5,2C2HB	methylated histone binding,Cilia and flagella associated protein 97,,zinc ion binding,Family with sequence similarity 114, member A2
5065	21547	NW_001834292.1:390774..489280	Metazoa	NEMVE	NEMVE_XP_032234823.1,NEMVE_XP_032234819.1,NEMVE_XP_001630405.1,NEMVE_XP_001630386.2,NEMVE_XP_001630406.1,NEMVE_XP_032234810.1,NEMVE_XP_001630387.1,NEMVE_XP_032234811.1,NEMVE_XP_032234812.1	MEAF6,fax-1,,dsf,ZGLP1,CCDC83,,,	39U1C,38FWD,38EWX,38EYK,3A5TD,28JMQ,39R52,COG0513,38CEX	Chromatin modification-related protein MEAF6,positive regulation of rhodopsin gene expression,alpha1-adrenergic receptor activity,nuclear receptor subfamily 2, group E, member,GATA zinc finger,,negative regulation of early endosome to late endosome transport,helicase activity,cellular stress response to acidic pH
6690	19466	scaffold_0018:8096529..8195901	Metazoa,Nephrozoa	EPHMU	EPHMU_Em0018g1189a,EPHMU_Em0018g1190a,EPHMU_Em0018g1191a,EPHMU_Em0018g1177a,EPHMU_Em0018g1178a,EPHMU_Em0018g1179a,EPHMU_Em0018g1180a,EPHMU_Em0018g1182a,EPHMU_Em0018g1187a,EPHMU_Em0018g1192a,EPHMU_Em0018g1194a	,,CCNE1,URI1,CCNE1,,,EIF2S2,EIF2S2,URI1,INTS8	2QUBS,,38D9S,38DAV,38D9S,,2QUBS,38MQN,38MQN,38DAV,2CA0B	protein F13E9.13, mitochondrial-like,,cell cycle G1/S phase transition,Prefoldin subunit,cell cycle G1/S phase transition,,BtpA family,translation initiation factor activity,translation initiation factor activity,Prefoldin subunit,integrator complex subunit 8
4261	19278	NW_021163012.1:155158..178921	Metazoa,Nephrozoa	DENGI	DENGI_XP_028413642.1,DENGI_XP_028414683.1,DENGI_XP_028414695.1,DENGI_XP_028414707.1,DENGI_XP_028414642.1,DENGI_XP_028413509.1,DENGI_XP_028414667.1	,CLIC6,,PFN4,SLC28A3,PPIL6,LACE1	38B7E,38DYR,,3A20D,38CC4,39R3U,38DES	Belongs to the small GTPase superfamily. Rho family,chloride channel activity,,Profilin,nucleoside:sodium symporter activity,peptidyl-prolyl,lactation elevated
1353	18515	NW_021163137.1:91645..133296	Metazoa,Nephrozoa	DENGI	DENGI_XP_028413035.1,DENGI_XP_028413036.1,DENGI_XP_028413037.1,DENGI_XP_028413061.1,DENGI_XP_028413055.1,DENGI_XP_028413050.1	DIMT1,SETD9,,,MIER3,WDR78	38EA2,28NXX,2CN3A,2CN3A,38GX8,38CVN	18S rRNA (adenine(1779)-N(6)/adenine(1780)-N(6))-dimethyltransferase activity,methyltransferase activity,Catalytic activity,Protein phosphatase 2C,DNA binding,WD repeat domain 78
3263	35789	MRZV01000525.1:269800..382163	Metazoa,Nephrozoa	APOJA	APOJA_PIK48392.1,APOJA_PIK48393.1,APOJA_PIK48394.1,APOJA_PIK48388.1,APOJA_PIK48390.1	LRRC69,FEN1,DDX27,PDP1,TRIQK	38BF2,38GN8,38JKP,38DH4,2CI6Y	Leucine rich repeat,exonuclease activity,Belongs to the DEAD box helicase family,[pyruvate dehydrogenase (lipoamide)] phosphatase activity,Triple QxxK R
2427	18029	NW_021126422.1:384711..464367	Metazoa	ACRMI	ACRMI_XP_029189423.1,ACRMI_XP_029189424.1,ACRMI_XP_029189448.1	,,SLC35D2	38ET3,39MBY,38FCE	methylcrotonoyl-CoA carboxylase activity,meiotic cell cycle,UDP-glucuronic acid transmembrane transporter activity
1487	8851	scaffold_52:865945..896756	Metazoa,Nephrozoa	SACKO	SACKO_Sakowv30030634m,SACKO_Sakowv30030632m,SACKO_Sakowv30030633m	,,	2QQ55,2QQ55,2QQ55	beta-D-xylosidase,beta-D-xylosidase,beta-D-xylosidase
1487	6104	scaffold_0021:2957645..2984703	Metazoa,Nephrozoa	EPHMU	EPHMU_Em0021g420a,EPHMU_Em0021g422a,EPHMU_Em0021g423a	,,	2QQ55,2QQ55,2QQ55	beta-D-xylosidase,beta-D-xylosidase,beta-D-xylosidase
3331	17285	WHPX01000786.1:1388593..1424344	Metazoa,Nephrozoa	ACTEQ	ACTEQ_EGACTEQ4350010976-PA,ACTEQ_EGACTEQ4350002276-PA,ACTEQ_EGACTEQ4350036648-PA,ACTEQ_EGACTEQ4350042692-PA,ACTEQ_EGACTEQ4350012979-PA,ACTEQ_EGACTEQ4350020481-PA	,SLC9B2,SLC9B2,CISD2,,ZNHIT2	38ERK,38B6Z,38B6Z,3A03G,38ERK,38G4G	acidic dipeptidase,Mitochondrial sodium hydrogen exchanger,Mitochondrial sodium hydrogen exchanger,2 iron, 2 sulfur cluster binding,acidic dipeptidase,Zinc finger HIT domain-containing protein 2
1353	37077	NW_022731578.1:648862..763763	Metazoa,Nephrozoa	ANNJA	ANNJA_XP_033115135.1,ANNJA_XP_033115065.1,ANNJA_XP_033115067.1,ANNJA_XP_033115111.1,ANNJA_XP_033115072.1,ANNJA_XP_033115107.1,ANNJA_XP_033115073.1,ANNJA_XP_033115077.1,ANNJA_XP_033115071.1,ANNJA_XP_033115081.1	CALR,im:7160594,MTAP,DAB2,WDR78,WDR78,MIER3,DIMT1,,	38DI3,39W98,38GVK,38D9N,38CVN,38CVN,38GX8,38EA2,2EYGR,2EYGR	peptide antigen assembly with MHC class I protein complex,Major Facilitator Superfamily,Catalyzes the reversible phosphorylation of S-methyl-5'- thioadenosine (MTA) to adenine and 5-methylthioribose-1-phosphate. Involved in the breakdown of MTA, a major by-product of polyamine biosynthesis. Responsible for the first step in the methionine salvage pathway after MTA has been generated from S- adeno…
12097	27638	MRZV01000294.1:265128..328717	Metazoa,Nephrozoa	APOJA	APOJA_PIK53269.1,APOJA_PIK53271.1,APOJA_PIK53272.1,APOJA_PIK53273.1	ZNFX1,ZNFX1,ZNFX1,ZNFX1	38E0G,38E0G,38E0G,38E0G	NFX1-type zinc finger-containing protein,NFX1-type zinc finger-containing protein,NFX1-type zinc finger-containing protein,NFX1-type zinc finger-containing protein
4580	48229	scaffold1529_cov127:93914..157816	Metazoa,Nephrozoa	PTYFL	PTYFL_pfl_40v0_9_20150316_1g3654.t1,PTYFL_pfl_40v0_9_20150316_1g3655.t1,PTYFL_pfl_40v0_9_20150316_1g3656.t1,PTYFL_pfl_40v0_9_20150316_1g3653.t1	CFAP97,CARS2,ING1,TRIM2	2BC62,38GUV,39U5F,38EA3	Cilia and flagella associated protein 97,cysteine-tRNA ligase activity,methylated histone binding,Tripartite motif-containing protein
1186	28548	Contig13427:135160..178357	Metazoa,Nephrozoa	AMPQU	AMPQU_Aqu2.1.32927_001,AMPQU_Aqu2.1.32928_001,AMPQU_Aqu2.1.32930_001,AMPQU_Aqu2.1.32931_001,AMPQU_Aqu2.1.32934_001,AMPQU_Aqu2.1.32935_001	ASCC2,,RPS25,ARCN1,,PFDN2	38GXB,38C63,3A683,38CXD,,3A5N8	nucleic acid-templated transcription,Belongs to the major facilitator superfamily. Sugar transporter (TC 2.A.1.1) family,ribosomal protein,cerebellar Purkinje cell layer maturation,,prefoldin subunit 2
1556	6119	scaffold_0004:1468499..1485870	Metazoa,Nephrozoa	EPHMU	EPHMU_Em0004g204a,EPHMU_Em0004g205a,EPHMU_Em0004g206a,EPHMU_Em0004g209a	CS,HSPE1,,COQ10A	38CK5,3A5MZ,38BJH,39KQW	citrate synthase,chaperone cofactor-dependent protein refolding,protein import into mitochondrial intermembrane space,ubiquinone binding
4580	27683	Sc7u5tJ_1559:9361135..9427300	Metazoa,Nephrozoa	BRAFL	BRAFL_BL02970.1,BRAFL_BL02975.1,BRAFL_BL02976.1,BRAFL_BL02973.1,BRAFL_BL02974.1,BRAFL_BL02971.1	ZFAND2B,FAM114A2,,MTMR6,NUPL1,	391FM,2C2HB,39RK5,38D7K,28J17,39J7S	SRP-dependent cotranslational protein targeting to membrane, translocation,Protein of unknown function (DUF719),Zinc ion binding,phosphatidylinositol dephosphorylation,protein heterotrimerization,Sigma factor PP2C-like phosphatases
4593	37034	scaffold1070_cov125:1055668..1192015	Metazoa,Nephrozoa	PTYFL	PTYFL_pfl_40v0_9_20150316_1g2525.t1,PTYFL_pfl_40v0_9_20150316_1g2527.t1,PTYFL_pfl_40v0_9_20150316_1g2528.t1,PTYFL_pfl_40v0_9_20150316_1g2529.t1,PTYFL_pfl_40v0_9_20150316_1g2530.t1,PTYFL_pfl_40v0_9_20150316_1g2531.t1,PTYFL_pfl_40v0_9_20150316_1g2526.t1	PI4KA,CCDC65,ASPDH,SWAP70,METTL20,TLCD2,LRRC14	38C4G,2CMHW,2QVGC,28KGR,2QUSY,39WXG,28Q3T	Belongs to the PI3 PI4-kinase family,Coiled-coil domain-containing protein 65,aspartate dehydrogenase activity,negative regulation of cell-cell adhesion mediated by integrin,regulation of fatty acid beta-oxidation using acyl-CoA dehydrogenase,TLC domain containing 2,Leucine-rich repeat-containing protein 14
4447	23442	WHPX01000544.1:708597..740216	Metazoa,Nephrozoa	ACTEQ	ACTEQ_EGACTEQ4350045379-PA,ACTEQ_EGACTEQ4350001536-PA,ACTEQ_EGACTEQ4350045869-PA	GSTM3,GSTM3,GSTM3	38YPE,38YPE,38YPE	Glutathione S-transferase mu,glutathione transferase activity,glutathione transferase activity
6690	7005	LFEI01000497:170741..192872	Metazoa,Nephrozoa	LINAN	LINAN_g18951.t1,LINAN_g18952.t1,LINAN_g18953.t1	TP53INP1,,CCNE1	28KZ8,2QUBS,38D9S	response to methyl methanesulfonate,Zgc 162297,cell cycle G1/S phase transition
782	16426	WHPX01000277.1:39346..64887	Metazoa,Nephrozoa	ACTEQ	ACTEQ_EGACTEQ4350040900-PA,ACTEQ_EGACTEQ4350045687-PA,ACTEQ_EGACTEQ4350040226-PA	HTR1F,HTR1F,TMEM223	38CJ8,38CJ8,2B8EV	serotonin receptor activity,serotonin receptor activity,nervous system development
2648	18381	CAPTEscaffold_461:83946..128937	Metazoa,Nephrozoa	CAPTE	CAPTE_CapteP222760,CAPTE_CapteP173317,CAPTE_CapteP154791,CAPTE_CapteP110893,CAPTE_CapteP197576	KIAA0586,IRF2BP2,,RAB32,	28NC6,38HR8,3A3QW,38BWT,	kiaa0586,regulation of nucleic acid-templated transcription,Belongs to the small Tim family,BLOC-2 complex binding,
4580	27989	scaffold_0022:1687313..1731503	Metazoa,Nephrozoa	EPHMU	EPHMU_Em0022g270a,EPHMU_Em0022g272a,EPHMU_Em0022g273a,EPHMU_Em0022g274a	TBC1D1,ZFAND2B,,Klf12	3525G,391FM,39F45,3A3DW	domain family member,SRP-dependent cotranslational protein targeting to membrane, translocation,DNA binding,nucleic acid binding
477	932	NW_022755469.1:1335344..1430524	Metazoa,Nephrozoa	ANNJA	ANNJA_XP_033125268.1,ANNJA_XP_033125335.1,ANNJA_XP_033125383.1,ANNJA_XP_033125356.1,ANNJA_XP_033125358.1,ANNJA_XP_033125334.1	ggct,UBE2C,RANBP9,TSNAXIP1,GGCT,MCUR1	3A621,38MK7,38DWC,28MD5,3A621,39SZG	Gamma-glutamyl cyclotransferase b,protein modification by small protein conjugation,Ran GTPase binding,spermatogenesis,Gamma-glutamylcyclotransferase,Mitochondrial calcium uniporter regulator 1
668	26901	oct010576F:33659..89056	Metazoa	OCTMI	OCTMI_Omin027596,OCTMI_Omin027598,OCTMI_Omin027597	IPO7,IPO7,IPO7	38C38,38C38,38C38	Importin,Importin,Importin
3299	45891	NW_014660678.1:26974..345612	Metazoa,Nephrozoa	OCTBI	OCTBI_XP_014770773.1,OCTBI_XP_014770775.1,OCTBI_XP_014770777.1	VGLL2,VGLL2,	2C0NA,2C0NA,COG0515	skeletal muscle organ development,Vestigial-like family member 2a,transitional stage B cell differentiation
4580	10800	chr17_150_58013356:12922311..13071348	Metazoa,Nephrozoa	ACHFU	ACHFU_Afu014554,ACHFU_Afu014555,ACHFU_Afu014556,ACHFU_Afu014557	GAB1,CAPN15,ING1,ZMAT2	39Z26,38DZS,39U5F,39RK5	cell chemotaxis to vascular endothelial growth factor,Belongs to the peptidase C2 family,methylated histone binding,zinc ion binding
5752	8893	scaffold_327:453252..558102	Metazoa,Nephrozoa	SACKO	SACKO_Sakowv30036082m,SACKO_Sakowv30036101m,SACKO_Sakowv30036080m,SACKO_Sakowv30036076m,SACKO_Sakowv30036074m	,SLC25A1,TEKT1,RMND1,PRODH	38HGH,38I0A,38I2X,38RKJ,38DGW	vWA found in TerF C terminus,Belongs to the mitochondrial carrier (TC 2.A.29) family,Tektin 1,positive regulation of mitochondrial translation,proline dehydrogenase activity
782	18820	NW_021163010.1:4917821..4990605	Metazoa,Nephrozoa	DENGI	DENGI_XP_028396557.1,DENGI_XP_028396414.1,DENGI_XP_028396369.1,DENGI_XP_028396383.1	,CTRB1,,	KOG1216,38FVP,3AVBU,KOG1216	sensory perception of sound,Chymotrypsinogen,7 transmembrane receptor (rhodopsin family),sensory perception of sound
5065	28389	scaffold_0023:2618631..2629174	Metazoa	EPHMU	EPHMU_Em0023g481a,EPHMU_Em0023g483a,EPHMU_Em0023g484a	CCDC83,SFT2D2,	28JMQ,3A1WJ,291DV	Coiled-coil domain containing 83,May be involved in fusion of retrograde transport vesicles derived from an endocytic compartment with the Golgi complex,
4593	17268	WHPX01001024.1:507563..668259	Metazoa,Nephrozoa	ACTEQ	ACTEQ_EGACTEQ4350005447-PA,ACTEQ_EGACTEQ4350018485-PA,ACTEQ_EGACTEQ4350022272-PA,ACTEQ_EGACTEQ4350050313-PA,ACTEQ_EGACTEQ4350051115-PA,ACTEQ_EGACTEQ4350009937-PA,ACTEQ_EGACTEQ4350029017-PA,ACTEQ_EGACTEQ4350041490-PA,ACTEQ_EGACTEQ4350003539-PA	MMAB,CLTC,SETD1B,,SWAP70,CCDC65,,SLC7A9,	2QS64,38CNM,38F3T,2CBFY,28KGR,2CMHW,2C4A0,38BBK,38BIN	Methylmalonic aciduria (cobalamin deficiency) cblB type,clathrin light chain binding,SET domain containing,,SWAP switching B-cell complex,Coiled-coil domain-containing protein 65,pattern binding,L-alpha-amino acid transmembrane transport,nitric oxide catabolic process
1239	9015	scaffold_23:1083497..1226856	Metazoa,Nephrozoa	SACKO	SACKO_Sakowv30045258m,SACKO_Sakowv30045321m,SACKO_Sakowv30045255m,SACKO_Sakowv30045297m,SACKO_Sakowv30045333m,SACKO_Sakowv30045245m	,,sym-2,FAM92A1,RBM12,TMEM67	28Q2J,,38HY4,28HP5,39NS7,39RE6	ribosomal large subunit biogenesis,,epithelial splicing regulatory protein,cilium assembly,RNA binding motif protein 12,negative regulation of centrosome duplication
1518	12548	chr1_303_116558012:48796315..49228306	Metazoa,Nephrozoa	ACHFU	ACHFU_Afu000750,ACHFU_Afu000753,ACHFU_Afu000754,ACHFU_Afu000758	LZTS2,ADO,EGR1,RNF103	2CJI9,38T0U,398KZ,38BUD	tumor suppressor,cysteamine dioxygenase activity,positive regulation of glomerular metanephric mesangial cell proliferation,ubiquitin-protein transferase activity
7648	28848	scaffold_0021:6942516..6958458	Metazoa,Nephrozoa	EPHMU	EPHMU_Em0021g846a,EPHMU_Em0021g847a,EPHMU_Em0021g848a,EPHMU_Em0021g850a,EPHMU_Em0021g851a,EPHMU_Em0021g852a,EPHMU_Em0021g853a,EPHMU_Em0021g854a	NT5DC3,SPO11,EIF4E2,TMEM254,,NKAP,COX18,nkb-3	38BA5,39SHI,38GD4,2CUXZ,,38BNU,39FAG,KOG3927	5'-nucleotidase,Meiotic recombination protein spo11,translation initiation factor activity,Domain of unknown function (DUF4499),,Notch signaling pathway,Mitochondrial inner membrane protein,This is the non-catalytic component of the active enzyme, which catalyzes the hydrolysis of ATP coupled with the exchange of Na( ) and K( ) ions across the plasma membrane
1712	29457	Lachesis_group5:20898517..21271468	Metazoa,Nephrozoa	ANABR	ANABR_EVM0006328.1,ANABR_EVM0014652.1,ANABR_EVM0021479.1,ANABR_EVM0009628.1,ANABR_EVM0003995.1,ANABR_EVM0000307.1	,C15orf43,MBD2,PDIA3,NDUFS4,	2DC8A,2BHFP,39CMC,38GTB,34YU7,KOG3510	Tetratricopeptide repeat protein,bouquet formation protein 2,methylation-dependent chromatin silencing,protein disulfide isomerase family A, member 3,NADH dehydrogenase ubiquinone iron-sulfur protein 4,cell adhesion
14318	19479	scaffold_0020:5364554..5378635	Metazoa	EPHMU	EPHMU_Em0020g728a,EPHMU_Em0020g729a,EPHMU_Em0020g730a	FAM86A,,	39S3Q,39ACZ,38FKV	Family with sequence similarity 86, member A,negative regulation of mRNA splicing, via spliceosome,lipid binding
20580	28463	scaffold_0020:1329769..1350135	Metazoa	EPHMU	EPHMU_Em0020g226a,EPHMU_Em0020g228a,EPHMU_Em0020g230a	RpL10,,HGS	38CBG,38HX8,38EGA	embryonic brain development,NUC153 domain,Involved in intracellular signal transduction mediated by cytokines and growth factors. When associated with STAM, it suppresses DNA signaling upon stimulation by IL-2 and GM-CSF. Could be a direct effector of PI3-kinase in vesicular pathway via early endosomes and may regulate trafficking to early and late endosomes by recruiting clathrin. May concentrat…
782	22491	NW_001834399.1:310506..379304	Metazoa,Nephrozoa	NEMVE	NEMVE_XP_032220072.1,NEMVE_XP_032220099.1,NEMVE_XP_032220100.1,NEMVE_XP_001639216.2,NEMVE_XP_001639266.2,NEMVE_XP_032220071.1	TMEM223,HTR1F,HTR1F,CTRB1,CTRB1,	2B8EV,38CJ8,38CJ8,38FVP,38FVP,KOG3656	nervous system development,serotonin receptor activity,serotonin receptor activity,digestion,digestion,G-protein coupled receptor activity
782	84763	ScYm1zk_729:798850..803961	Metazoa,Nephrozoa	SANMA	SANMA_Sma_017556-T1,SANMA_Sma_017556-T3,SANMA_Sma_017556-T2,SANMA_Sma_017557-T1	SMPD2,SMPD2,SMPD2,	39U5K,39U5K,39U5K,	sphingomyelin phosphodiesterase activity,sphingomyelin phosphodiesterase activity,sphingomyelin phosphodiesterase activity,
8606	48537	Seg1412:11159..32740	Metazoa	AURAU	AURAU_Seg1412.1,AURAU_Seg1412.2,AURAU_Seg1412.3	,,	38HIJ,38HIJ,38HIJ	cytoskeletal anchoring at plasma membrane,cytoskeletal anchoring at plasma membrane,cytoskeletal anchoring at plasma membrane
782	23088	ScYm1zk_828:2604118..2667714	Metazoa,Nephrozoa	SANMA	SANMA_Sma_028955-T1,SANMA_Sma_021724-T1,SANMA_Sma_021725-T1,SANMA_Sma_021726-T1,SANMA_Sma_021727-T1,SANMA_Sma_021716-T1,SANMA_Sma_021717-T1,SANMA_Sma_021718-T1,SANMA_Sma_021720-T1,SANMA_Sma_021722-T1	CELA2A,,,,,PRRC2A,CERCAM,CASP10,,C9orf173	38CGF,COG5640,COG5640,COG5640,COG5640,KOG4817,38BZB,38JM0,2CVNJ,2BTJ6	serine-type endopeptidase activity,serine-type endopeptidase activity,serine-type endopeptidase activity,serine-type endopeptidase activity,serine-type endopeptidase activity,cell differentiation,procollagen galactosyltransferase activity,Caspase 8, apoptosis-related cysteine peptidase, like 2,trypsinogen activation,
1239	7069	LOTGIsca_56:536754..689035	Metazoa,Nephrozoa	LOTGI	LOTGI_LotgiP234840,LOTGI_LotgiP89554,LOTGI_LotgiP91728,LOTGI_LotgiP234842,LOTGI_LotgiP127032,LOTGI_LotgiP69225,LOTGI_LotgiP166117,LOTGI_LotgiP81355	,sym-2,sym-2,,ZC3H3,MAFA,dhs-8,Oaz	38GW2,38HY4,38HY4,1VPDT,35PDS,38M32,38FSV,38CMH	Ubiquitin-conjugating enzyme E2, catalytic domain homologues,epithelial splicing regulatory protein,epithelial splicing regulatory protein,PFAM Abortive infection protein,Zinc finger CCCH domain-containing protein,Maf N-terminal region,oxidation-reduction process,nucleic acid binding
3263	18816	NW_021163016.1:2079698..2166230	Metazoa,Nephrozoa	DENGI	DENGI_XP_028392269.1,DENGI_XP_028391856.1,DENGI_XP_028392029.1,DENGI_XP_028392030.1,DENGI_XP_028392111.1,DENGI_XP_028391927.1	ATXN1,GMPR,,ECI2,Vps4,DDX27	38FYU,38BP6,38F2P,38F2P,38D1Q,38JKP	Ataxin 1,GMP reductase activity,dodecenoyl-CoA delta-isomerase activity,enoyl-CoA delta isomerase 2,positive regulation of centriole elongation,Belongs to the DEAD box helicase family
4261	3	chr7_264_74935562:19460849..19896803	Metazoa,Nephrozoa	ACHFU	ACHFU_Afu006077,ACHFU_Afu006076,ACHFU_Afu006072,ACHFU_Afu006069,ACHFU_Afu006068,ACHFU_Afu006067,ACHFU_Afu006070,ACHFU_Afu006071,ACHFU_Afu006073,ACHFU_Afu006066	CSTF2,MPC1,,CLIC6,PFN4,FAM228B,,LSM10,TMEM35,lap	38D9Z,3A5JS,38CEX,KOG1422,3A20D,2BEB5,,3A8FY,2CJ0A,38DCG	cleavage stimulation factor,mitochondrial pyruvate transmembrane transport,NADPH oxidase,chloride channel activity,Profilin,,,LSM domain,transmembrane protein 35,binding. It is involved in the biological process described with clathrin coat assembly
9169	28827	scaffold_0014:1141811..1199244	Metazoa,Nephrozoa	EPHMU	EPHMU_Em0014g170a,EPHMU_Em0014g171a,EPHMU_Em0014g172a,EPHMU_Em0014g173a,EPHMU_Em0014g174a,EPHMU_Em0014g175a	,,RPS23,DCAF13,DNAH12,DNAH12	38BY5,,39ZWD,38DW3,38EZQ,38EZQ	negative regulation of vascular smooth muscle contraction,,maintenance of translational fidelity,Ddb1 and cul4 associated factor 13,heavy chain,heavy chain
6143	17978	NW_021126382.1:800124..868105	Metazoa	ACRMI	ACRMI_XP_029212053.1,ACRMI_XP_029212024.1,ACRMI_XP_029211991.1,ACRMI_XP_029212491.1,ACRMI_XP_029212516.1,ACRMI_XP_029212504.1	DUSP12,C6orf136,ATP13A1,NSMF,,	38DF8,3A02K,38DBB,2C2R8,2QRPF,2QRPF	dual- specificity,Uncharacterized conserved protein (DUF2358),cation-transporting atpase,NMDA receptor synaptonuclear signaling and neuronal migration factor,trans-L-3-hydroxyproline dehydratase activity,trans-L-3-hydroxyproline dehydratase activity
4261	8678	scaffold_330:472965..592247	Metazoa,Nephrozoa	SACKO	SACKO_Sakowv30036283m,SACKO_Sakowv30036284m,SACKO_Sakowv30036302m,SACKO_Sakowv30036280m,SACKO_Sakowv30036278m,SACKO_Sakowv30036297m	CLIC1,PFN4,FAM228B,RpS4,SYAP1,	39TVS,3A20D,2BEB5,38DSV,KOG4310,	chloride channel activity,Profilin,,Belongs to the eukaryotic ribosomal protein eS4 family,positive regulation of protein homodimerization activity,
11047	22669	scaffold8353_cov129:15949..217087	Metazoa,Nephrozoa	PTYFL	PTYFL_pfl_40v0_9_20150316_1g13000.t1,PTYFL_pfl_40v0_9_20150316_1g13001.t1,PTYFL_pfl_40v0_9_20150316_1g13002.t1,PTYFL_pfl_40v0_9_20150316_1g12997.t1	LSM12,,RACGAP1,TCF15	38E0N,39R58,38ECX,3A1JS	LSM12 homolog,Leucine-rich repeats, outliers,Rac GTPase-activating protein,helix loop helix domain
3331	24006	NW_021163077.1:423505..490080	Metazoa,Nephrozoa	DENGI	DENGI_XP_028408427.1,DENGI_XP_028408346.1,DENGI_XP_028408284.1,DENGI_XP_028408278.1	,,,ss	38ERK,38ERK,38ERK,38E6Z	acidic dipeptidase,acidic dipeptidase,acidic dipeptidase,activity. It is involved in the biological process described with regulation of transcription, DNA-templated
782	26757	NW_001833982.1:228..35392	Metazoa,Nephrozoa	NEMVE	NEMVE_XP_001623188.2,NEMVE_XP_001623189.1,NEMVE_XP_001623179.1,NEMVE_XP_032226118.1	,YKT6,TMEM127,IMMT	38BQB,38SXN,2CBHU,38GXM	3',5'-cyclic-GMP phosphodiesterase activity,protein-cysteine S-acyltransferase activity,transmembrane protein 127,cristae formation
11047	8843	scaffold_624:65434..199569	Metazoa,Nephrozoa	SACKO	SACKO_Sakowv30001349m,SACKO_Sakowv30001350m,SACKO_Sakowv30001353m,SACKO_Sakowv30001345m,SACKO_Sakowv30001342m	LSM12,TWIST2,TCF15,RACGAP1,	38E0N,38I0S,3A1JS,38ECX,39R58	LSM12 homolog,negative regulation of osteoblast differentiation,helix loop helix domain,Rac GTPase-activating protein,Leucine-rich repeats, outliers
782	15063	NW_021126385.1:266625..300644	Metazoa,Nephrozoa	ACRMI	ACRMI_XP_029182228.1,ACRMI_XP_029182403.1,ACRMI_XP_029182411.1,ACRMI_XP_029182432.1	TMEM223,HTR1F,HTR1F,HTR1F	2B8EV,38CJ8,38CJ8,38CJ8	nervous system development,serotonin receptor activity,serotonin receptor activity,serotonin receptor activity
7823	14723	NW_021126518.1:460463..546599	Metazoa	ACRMI	ACRMI_XP_029198536.1,ACRMI_XP_029198539.1,ACRMI_XP_029198540.1,ACRMI_XP_029198530.1,ACRMI_XP_029198524.1,ACRMI_XP_029198521.1	SLC39A7,MKRN1,POMT1,GPSM2,TOP3B,TMEM237	38FZT,39S60,38DG3,38BEC,3AFA5,28MCJ	cellular zinc ion homeostasis,protein modification by small protein conjugation,dolichyl-phosphate-mannose-protein mannosyltransferase activity,Modulator,DNA topoisomerase type I activity,regulation of Wnt signaling pathway
782	21930	NW_001834177.1:334608..364266	Metazoa,Nephrozoa	NEMVE	NEMVE_XP_001626192.2,NEMVE_XP_032229670.1,NEMVE_XP_032229665.1	HTR1F,HTR1F,Plap	38CJ8,38CJ8,38BSR	serotonin receptor activity,serotonin receptor activity,phospholipase A2 activator activity
21366	84629	scaffold134:1372387..1452204	Metazoa,Nephrozoa	HOFMI	HOFMI_g7925.t1,HOFMI_g7926.t1,HOFMI_g7927.t1,HOFMI_g7928.t1	TTC38,TTC38,TTC38,TTC38	39173,39173,39173,39173	,Tetratricopeptide repeat protein 38,tetratricopeptide repeat,
2522	28227	scaffold_0001:17757171..17779579	Metazoa,Nephrozoa	EPHMU	EPHMU_Em0001g1890a,EPHMU_Em0001g1891a,EPHMU_Em0001g1893a	C12orf56,CHCHD4,NAT9	28P2W,3A07Z,39DDF	Protein of unknown function (DUF4551),protein import into mitochondrial intermembrane space,N-acetyltransferase 9
1556	9263	AFFK01020351:52767..63756	Metazoa,Nephrozoa	STRMA	STRMA_SMAR015335-PA,STRMA_SMAR006409-PA,STRMA_SMAR006410-PA,STRMA_SMAR006411-PA	,,,	38BJH,3A5MZ,38CK5,2QPIA	ATP binding. It is involved in the biological process described with protein refolding,Belongs to the GroES chaperonin family,It is involved in the biological process described with tricarboxylic acid cycle,secernin
3331	22074	NW_001834346.1:887414..909917	Metazoa,Nephrozoa	NEMVE	NEMVE_XP_032238877.1,NEMVE_XP_032238874.1,NEMVE_XP_001633754.1	AKIP1,C11orf16,	2CDRE,28NKM,38ERK	substrate adhesion-dependent cell spreading,Domain of unknown function (DUF4537),acidic dipeptidase
1518	8410	scaffold1173_cov143:370624..576842	Metazoa,Nephrozoa	PTYFL	PTYFL_pfl_40v0_9_20150316_1g2844.t1,PTYFL_pfl_40v0_9_20150316_1g2845.t1,PTYFL_pfl_40v0_9_20150316_1g2846.t1,PTYFL_pfl_40v0_9_20150316_1g2847.t1,PTYFL_pfl_40v0_9_20150316_1g2848.t1,PTYFL_pfl_40v0_9_20150316_1g2849.t1,PTYFL_pfl_40v0_9_20150316_1g2850.t1,PTYFL_pfl_40v0_9_20150316_1g2843.t1,PTYFL_pfl_40v0_9_20150316_1g2842.t1	EGR1,ADO,BIN3,FAM160B1,,FNTA,NANS,NRBF2,RMND5A	398KZ,38T0U,38E8T,38FSI,,38GA2,2QR5J,28J1T,38CGT	positive regulation of glomerular metanephric mesangial cell proliferation,cysteamine dioxygenase activity,cell septum assembly,Retinoic acid induced 16-like protein,,Farnesyltransferase, CAAX box, alpha,N-acylneuraminate-9-phosphate synthase activity,nuclear receptor binding factor,proteasome-mediated ubiquitin-dependent protein catabolic process
5065	146	NW_021126371.1:1060559..1227107	Metazoa	ACRMI	ACRMI_XP_029187296.1,ACRMI_XP_029213430.1,ACRMI_XP_029202719.1,ACRMI_XP_029180457.1,ACRMI_XP_029209809.1,ACRMI_XP_029189872.1,ACRMI_XP_029189986.1,ACRMI_XP_029202631.1,ACRMI_XP_029205526.1,ACRMI_XP_029214249.1,ACRMI_XP_029205373.1,ACRMI_XP_029205619.1,ACRMI_XP_029210684.1,ACRMI_XP_029200026.1	dsf,MEAF6,,fax-1,ZGLP1,,,CCDC83,ALPL,ALPL,TXLNB,ADRB2,,	38EYK,39U1C,39R52,38FWD,3A5TD,COG0513,38CEX,28JMQ,38GD6,38GD6,38IAQ,392GI,38EWX,	nuclear receptor subfamily 2, group E, member,Chromatin modification-related protein MEAF6,negative regulation of early endosome to late endosome transport,positive regulation of rhodopsin gene expression,GATA zinc finger,helicase activity,cellular stress response to acidic pH,,alkaline phosphatase activity,alkaline phosphatase activity,syntaxin binding,norepinephrine-epinephrine-mediated vasodil…
967	28999	NW_001834396.1:92603..124737	Metazoa,Nephrozoa	NEMVE	NEMVE_XP_032219523.1,NEMVE_XP_032219516.1,NEMVE_XP_032219526.1	VWA5A,VWA5A,VWA5A	2QRPK,2QRPK,2QRPK	Von Willebrand factor A,Von Willebrand factor A,Von Willebrand factor A
7609	26098	NW_001833883.1:259..101245	Metazoa	NEMVE	NEMVE_XP_001622594.1,NEMVE_XP_032225514.1,NEMVE_XP_032225512.1,NEMVE_XP_032225513.1,NEMVE_XP_032225515.1	,,TNIP1,PREP,ZGRF1	2ETM0,2E5ZN,2CAKQ,38DGX,38HI4	,,modulation by symbiont of host I-kappaB kinase/NF-kappaB cascade,serine-type exopeptidase activity,zinc ion binding
668	28029	Contig13211:60125..99891	Metazoa	AMPQU	AMPQU_Aqu2.1.23778_001,AMPQU_Aqu2.1.23779_001,AMPQU_Aqu2.1.23783_001	,PDDC1,IPO7	,28JT2,38C38	,,Ran GTPase binding
4593	22919	scaffold_104:133208..176193	Metazoa,Nephrozoa	SACKO	SACKO_Sakowv30016118m,SACKO_Sakowv30016119m,SACKO_Sakowv30016127m,SACKO_Sakowv30016109m	MLEC,FAM57A,FAM57A,CCDC101	38DV4,39TPW,39TPW,38FWM	malectin,family with sequence similarity 57, member A,family with sequence similarity 57, member A,methylated histone binding
4593	37586	NW_022145605.1:8467906..8556652	Metazoa,Nephrozoa	STRPU	STRPU_XP_030847441.1,STRPU_XP_030846842.1,STRPU_XP_030847442.1,STRPU_XP_030847443.1	PI4KA,PI4KA,CCDC65,ASPDH	38C4G,38C4G,2CMHW,2QVGC	Belongs to the PI3 PI4-kinase family,Belongs to the PI3 PI4-kinase family,Coiled-coil domain-containing protein 65,aspartate dehydrogenase activity
1556	35437	NW_014577343.1:94..110462	Metazoa,Nephrozoa	PRICA	PRICA_XP_014666740.1,PRICA_XP_014666732.1,PRICA_XP_014666722.1,PRICA_XP_014666721.1	CS,SCRN2,mmd,HSPE1	38CK5,2QPIA,38B6W,3A5MZ	citrate (Si)-synthase activity,secernin,It is involved in the biological process described with proteolysis,10 kDa heat shock protein
4593	10047	NW_022145605.1:18979107..19042475	Metazoa,Nephrozoa	STRPU	STRPU_XP_030847756.1,STRPU_XP_030847757.1,STRPU_XP_030847759.1,STRPU_XP_030847753.1,STRPU_XP_030847752.1	RAD1,CCDC101,FAM57A,MLEC,TYW1	38CPX,38FWM,39TPW,38DV4,38C7H	exodeoxyribonuclease III activity,methylated histone binding,family with sequence similarity 57, member A,malectin,tRNA-4-demethylwyosine synthase activity
4580	83787	JH431511:23317..53000	Metazoa,Nephrozoa	STRMA	STRMA_SMAR004619-PA,STRMA_SMAR004620-PA,STRMA_SMAR014241-PA	,,	28J17,38D7K,38D7K	Nucleoporin FG repeated region,Belongs to the protein-tyrosine phosphatase family. Non-receptor class myotubularin subfamily,Belongs to the protein-tyrosine phosphatase family. Non-receptor class myotubularin subfamily
2648	5915	NW_021163032.1:1537187..1601379	Metazoa,Nephrozoa	DENGI	DENGI_XP_028398550.1,DENGI_XP_028398553.1,DENGI_XP_028398557.1,DENGI_XP_028398555.1,DENGI_XP_028398552.1	KIAA0586,IRF2BPL,MAP1LC3C,RAB32,UVSSA	28NC6,38HR8,3A21N,38BWT,38E7H	Hedgehog signalling target,Interferon regulatory factor,Belongs to the ATG8 family,BLOC-2 complex binding,UV-stimulated scaffold protein A
2427	27834	scaffold_0011:260609..290375	Metazoa	EPHMU	EPHMU_Em0011g51a,EPHMU_Em0011g52a,EPHMU_Em0011g53a	,SLC35D2,NFIB	38ET3,38FCE,38DKM	Si ch211-198n5.11,UDP-glucuronic acid transmembrane transporter activity,lung ciliated cell differentiation
5026	25915	LFEI01000026:757105..770192	Metazoa,Nephrozoa	LINAN	LINAN_g2464.t1,LINAN_g2465.t1,LINAN_g2466.t1	MPEG1,MPEG1,MPEG1	28J89,28J89,28J89	MAC/Perforin domain,MAC/Perforin domain,MAC/Perforin domain
1712	13989	chr1_303_116558012:109748391..109862774	Metazoa,Nephrozoa	ACHFU	ACHFU_Afu001618,ACHFU_Afu001620,ACHFU_Afu001621	,PDIA3,	KOG3510,38GTB,	cell adhesion,protein disulfide isomerase family A, member 3,
782	16516	WHPX01000327.1:3737..93243	Metazoa,Nephrozoa	ACTEQ	ACTEQ_EGACTEQ4350009737-PA,ACTEQ_EGACTEQ4350018022-PA,ACTEQ_EGACTEQ4350008843-PA,ACTEQ_EGACTEQ4350027178-PA,ACTEQ_EGACTEQ4350024884-PA,ACTEQ_EGACTEQ4350005922-PA,ACTEQ_EGACTEQ4350043523-PA,ACTEQ_EGACTEQ4350054529-PA	CTRC,,CTRC,CTRC,CTRC,CTRC,CTRC,ARMC9	38CGF,38CRR,38CGF,38CGF,38CGF,38CGF,38CGF,2C02H	serine-type endopeptidase activity,Belongs to the peptidase M10A family,serine-type endopeptidase activity,serine-type endopeptidase activity,serine-type endopeptidase activity,serine-type endopeptidase activity,serine-type endopeptidase activity,lisH domain-containing protein
782	15535	NW_021126467.1:204037..402127	Metazoa,Nephrozoa	ACRMI	ACRMI_XP_029194442.1,ACRMI_XP_029194485.1,ACRMI_XP_029194368.1,ACRMI_XP_029194369.1,ACRMI_XP_029194370.1,ACRMI_XP_029194372.1,ACRMI_XP_029194423.1,ACRMI_XP_029194424.1,ACRMI_XP_029194426.1,ACRMI_XP_029194387.1,ACRMI_XP_029194429.1,ACRMI_XP_029194482.1,ACRMI_XP_029194445.1,ACRMI_XP_029194441.1	,,,aebp2,ZC3H10,PIK3AP1,,GAS2,,,COL6A5,COL6A5,COL6A5,COL6A5	KOG2649,38DAI,2E8YZ,39RF6,38K6K,28JV2,,38FW6,,KOG3516,COG2340,COG2340,COG2340,COG2340	metallocarboxypeptidase activity,orexin receptor activity,endocytic hemoglobin import,AE binding protein 2,Zinc finger CCCH domain-containing protein 10,toll-like receptor 7 signaling pathway,,cell cycle arrest,,biological adhesion,peptidase inhibitor activity,peptidase inhibitor activity,peptidase inhibitor activity,peptidase inhibitor activity
4091	18303	Sc7u5tJ_1565:22052452..22181396	Metazoa	BRAFL	BRAFL_BL23195.1,BRAFL_BL23196.1,BRAFL_BL23198.1,BRAFL_BL20736.1,BRAFL_BL20737.1	UNC119,PHF12,SDS,TPST1,TPST1	38DCN,38CTP,353W7,38FAU,38FAU	negative regulation of caveolin-mediated endocytosis,PHD finger protein,L-serine dehydratase L-threonine deaminase,peptidyl-tyrosine sulfation,peptidyl-tyrosine sulfation
1518	2298	MRZV01000238.1:443518..533714	Metazoa,Nephrozoa	APOJA	APOJA_PIK54685.1,APOJA_PIK54686.1,APOJA_PIK54687.1,APOJA_PIK54688.1	FAM160B1,BIN3,ADO,EGR1	38FSI,38E8T,38T0U,398KZ	Retinoic acid induced 16-like protein,cell septum assembly,cysteamine dioxygenase activity,positive regulation of glomerular metanephric mesangial cell proliferation
4091	18016	Contig13471:105117..126004	Metazoa	AMPQU	AMPQU_Aqu2.1.36508_001,AMPQU_Aqu2.1.36509_001,AMPQU_Aqu2.1.36510_001,AMPQU_Aqu2.1.36507_001,AMPQU_Aqu2.1.36512_001,AMPQU_Aqu2.1.36514_001	athp-1,UNC119,PRPF19,,DYX1C1,	38CTP,38DCN,38CRU,38DME,38HJM,392EQ	transcription corepressor binding,lipoprotein localization,factor 19,Filamin C, gamma,inner dynein arm assembly,Sel1-like repeats.
4261	7548	oct005851F:18438..207995	Metazoa,Nephrozoa	OCTMI	OCTMI_Omin016036,OCTMI_Omin016035,OCTMI_Omin016037,OCTMI_Omin016038	FAM228B,PFN4,exc-4,CLIC6	2BEB5,3A20D,1KVAS,KOG1422	,Belongs to the profilin family,chloride channel activity,chloride channel activity
4593	36245	CAPTEscaffold_31:159820..170314	Metazoa,Nephrozoa	CAPTE	CAPTE_CapteP77392,CAPTE_CapteP1663,CAPTE_CapteP167685	SWAP70,ASPDH,CCDC65	28KGR,2QVGC,2CMHW	negative regulation of cell-cell adhesion mediated by integrin,aspartate dehydrogenase activity,Coiled-coil domain-containing protein 65
6690	45209	NW_017805745.1:1420634..2315746	Metazoa,Nephrozoa	HIPCO	HIPCO_XP_019740163.1,HIPCO_XP_019740006.1,HIPCO_XP_019740099.1,HIPCO_XP_019740168.1,HIPCO_XP_019740005.1,HIPCO_XP_019740047.1,HIPCO_XP_019740169.1,HIPCO_XP_019740041.1,HIPCO_XP_019740007.1,HIPCO_XP_019740096.1,HIPCO_XP_019740043.1	,CCNE1,CCNE1,C19orf12,CadN,DPY19L3,ZNF507,TSHZ3,ZNF536,ZNF536,AP2A2	2QUBS,38D9S,38D9S,2ASQN,38CIW,39RQE,38DS7,29CNC,38DFU,38DFU,38EKD	Zgc 162297,Belongs to the cyclin family,Belongs to the cyclin family,Chromosome 19 open reading frame 12,Cadherins are calcium-dependent cell adhesion proteins,Dpy-19-like 3 (C. elegans),Zinc finger protein,Teashirt zinc finger homeobox 3,Zinc finger protein 536,Zinc finger protein 536,Component of the adaptor protein complex 2 (AP-2). Adaptor protein complexes function in protein transport via t…
3331	35624	JH431483:17463..52037	Metazoa,Nephrozoa	STRMA	STRMA_SMAR004399-PA,STRMA_SMAR013718-PA,STRMA_SMAR004403-PA	,,SLC35D3	38C8G,38B6Z,38Z64	It is involved in the biological process described with purine ribonucleoside salvage,Solute proton antiporter activity. It is involved in the biological process described with transmembrane transport,positive regulation of protein exit from endoplasmic reticulum
2648	21249	LFEI01000314:223535..272577	Metazoa,Nephrozoa	LINAN	LINAN_g14474.t1,LINAN_g14475.t1,LINAN_g14477.t1,LINAN_g14478.t1,LINAN_g14476.t1	,TIMM9,IRF2BP2,KIAA0586,	38BWT,3A3QW,38HR8,28NC6,	Ras family,Translocase of inner mitochondrial membrane 9,regulation of nucleic acid-templated transcription,kiaa0586,
2427	29076	ScYm1zk_618:3184178..3263119	Metazoa	SANMA	SANMA_Sma_011898-T1,SANMA_Sma_011900-T1,SANMA_Sma_011900-T2,SANMA_Sma_011901-T1,SANMA_Sma_011902-T1,SANMA_Sma_011899-T1,SANMA_Sma_011895-T1,SANMA_Sma_011896-T1,SANMA_Sma_011897-T1,SANMA_Sma_011906-T1,SANMA_Sma_011907-T1	NDUFA7,,,,,MMS19,WLS,MPDZ,,,	3A4AM,COG5069,COG5069,,38DKM,38FX1,28JZN,38Q0G,38Q0G,,KOG2288	NADH dehydrogenase (quinone) activity,regulation of membrane repolarization during atrial cardiac muscle cell action potential,regulation of membrane repolarization during atrial cardiac muscle cell action potential,,Sequence-specific DNA binding transcription factor activity. It is involved in the biological process described with,positive regulation of double-strand break repair via homologous …
1353	18146	MRZV01001256.1:81691..133581	Metazoa,Nephrozoa	APOJA	APOJA_PIK39274.1,APOJA_PIK39275.1,APOJA_PIK39276.1	DIMT1,MIER3,WDR78	38EA2,38GX8,38CVN	18S rRNA (adenine(1779)-N(6)/adenine(1780)-N(6))-dimethyltransferase activity,DNA binding,WD repeat domain 78
782	15536	WHPX01001469.1:80076..214855	Metazoa,Nephrozoa	ACTEQ	ACTEQ_EGACTEQ4350045150-PA,ACTEQ_EGACTEQ4350031708-PA,ACTEQ_EGACTEQ4350021580-PA,ACTEQ_EGACTEQ4350043985-PA,ACTEQ_EGACTEQ4350003811-PA,ACTEQ_EGACTEQ4350035736-PB,ACTEQ_EGACTEQ4350049318-PA,ACTEQ_EGACTEQ4350005462-PC,ACTEQ_EGACTEQ4350044678-PC,ACTEQ_EGACTEQ4350009921-PA,ACTEQ_EGACTEQ4350006719-PA,ACTEQ_EGACTEQ4350023216-PA	,,,,,AEBP2,ZC3H10,PIK3AP1,,GAS2,SVIP,	KOG2649,38DAI,KOG4219,38DAI,2E8YZ,39RF6,38K6K,28JV2,,38FW6,2DDDB,	metallocarboxypeptidase activity,orexin receptor activity,tachykinin receptor activity,orexin receptor activity,endocytic hemoglobin import,nucleic acid binding,Zinc finger CCCH domain-containing protein 10,toll-like receptor 7 signaling pathway,,cell cycle arrest,Small VCP p97-interacting protein,
4261	10199	scaffold_5:6065760..6098875	Metazoa,Nephrozoa	TRIAD	TRIAD_TriadP25971,TRIAD_TriadP56713,TRIAD_TriadP56714,TRIAD_TriadP56712,TRIAD_TriadP24947,TRIAD_TriadP24929,TRIAD_TriadP25679	MPC1,FAM228B,PFN4,,LSM10,PPIL6,LACE1	3A5JS,2BEB5,3A20D,2E9CP,3A8FY,39R3U,38DES	mitochondrial pyruvate transmembrane transport,,sequestering of actin monomers,,LSM domain,peptidyl-prolyl,lactation elevated
927	83810	2L:18153417..18157104	Metazoa,Nephrozoa	DROME	DROME_FBpp0080591,DROME_FBpp0080601,DROME_FBpp0080602	,,	2CTBC,2CTBC,2CTBC	transferase activity, transferring acyl groups other than amino-acyl groups,N-acetyltransferase activity,N-acetyltransferase activity
782	21388	scaffold6:6507166..6601037	Metazoa,Nephrozoa	MORVI	MORVI_scaffold6.g155.t1,MORVI_scaffold6.g157.t1,MORVI_scaffold6.g158.t1	CELA2A,,TMPRSS5	38CGF,COG5640,38F17	serine-type endopeptidase activity,serine-type endopeptidase activity,transmembrane protease serine 5
7648	87164	LFEI01001872:23645..37036	Metazoa,Nephrozoa	LINAN	LINAN_g31780.t1,LINAN_g31781.t1,LINAN_g31782.t1	XRRA1,,NKAP	39SV2,,38BNU	X-ray radiation,,NFKB activating protein
3331	14505	NW_021126467.1:612835..661750	Metazoa,Nephrozoa	ACRMI	ACRMI_XP_029194437.1,ACRMI_XP_029194434.1,ACRMI_XP_029194440.1,ACRMI_XP_029194435.1,ACRMI_XP_029194439.1	,,SSBP1,SYT9,SNX16	,KOG1028,3A4A4,38CK1,38F6Y	,calcium ion-regulated exocytosis of neurotransmitter,single-stranded DNA binding,phosphatidylserine binding,protein targeting to lysosome
782	18425	scaffold_404:463702..506819	Metazoa,Nephrozoa	CLYHE	CLYHE_TCONS_00063887,CLYHE_TCONS_00063939,CLYHE_TCONS_00063888,CLYHE_TCONS_00063885,CLYHE_TCONS_00063886,CLYHE_TCONS_00063937	,aebp2,ZC3H10,OVCH1,TMPRSS15,CTRB1	KOG1217,39RF6,38K6K,38GGI,39RNV,35E0S	calcium ion binding,AE binding protein 2,Zinc finger CCCH domain-containing protein 10,Belongs to the peptidase S1 family,Belongs to the peptidase S1 family,Trypsin-like serine protease
3331	27746	Contig13414:110228..121968	Metazoa,Nephrozoa	AMPQU	AMPQU_Aqu2.1.32115_001,AMPQU_Aqu2.1.32116_001,AMPQU_Aqu2.1.32118_001	,,	,3A4A4,38G8V	,Single-stranded DNA-binding protein,fast, calcium ion-dependent exocytosis of neurotransmitter
7936	39214	LG5:4811719..4845352	Metazoa,Nephrozoa	TRICA	TRICA_TC013752_001,TRICA_TC013751_001,TRICA_TC013750_001,TRICA_TC013749_001	,,,	38CH6,38CH6,38CH6,38CH6	multidrug resistance-associated protein lethal(2)03659-like,multidrug resistance-associated protein lethal(2)03659-like,multidrug resistance-associated protein lethal(2)03659-like,multidrug resistance-associated protein lethal(2)03659-like
4593	28195	Contig13471:176931..189467	Metazoa,Nephrozoa	AMPQU	AMPQU_Aqu2.1.36526_001,AMPQU_Aqu2.1.36527_001,AMPQU_Aqu2.1.36529_001	TPCN1,TPCN1,TPCN1	38C6H,38C6H,38C6H	NAADP-sensitive calcium-release channel activity,NAADP-sensitive calcium-release channel activity,NAADP-sensitive calcium-release channel activity
782	15062	WHPX01000107.1:186073..216406	Metazoa,Nephrozoa	ACTEQ	ACTEQ_EGACTEQ4350017867-PA,ACTEQ_EGACTEQ4350007400-PA,ACTEQ_EGACTEQ4350050312-PA	HTR1F,HTR1F,TMEM223	38CJ8,38CJ8,2B8EV	serotonin receptor activity,serotonin receptor activity,nervous system development
20580	27050	SWAQ01000558.1:540464..670806	Metazoa	RHOES	RHOES_mRNA.RE05815,RHOES_mRNA.RE05816,RHOES_mRNA.RE05817,RHOES_mRNA.RE05818	HGS,,NUP85,DMC1	38EGA,KOG3589,38TZ0,39J83	Hepatocyte growth factor-regulated tyrosine kinase substrate,positive regulation of GTPase activity,Nuclear pore complex protein,Meiotic recombination protein DMC1 LIM15 homolog
7229	16846	WHPX01000827.1:185066..242530	Metazoa	ACTEQ	ACTEQ_EGACTEQ4350020919-PA,ACTEQ_EGACTEQ4350046345-PA,ACTEQ_EGACTEQ4350019908-PA,ACTEQ_EGACTEQ4350039070-PA,ACTEQ_EGACTEQ4350010939-PA	CASC1,SYCP3,SUV420H1,,	28IAT,291C9,38D4D,,2F2QK	Cancer susceptibility candidate,Synaptonemal complex protein 3,Suppressor of variegation 4-20 homolog 1 (Drosophila),,BUD22
12097	28964	LFEI01001128:31421..86015	Metazoa,Nephrozoa	LINAN	LINAN_g27579.t1,LINAN_g27581.t1,LINAN_g27583.t1	ZNFX1,ZNFX1,ZNFX1	38E0G,38E0G,38E0G	NFX1-type zinc finger-containing protein,NFX1-type zinc finger-containing protein,NFX1-type zinc finger-containing protein
1186	89273	NC_037596.1:6447258..6543426	Metazoa,Nephrozoa	POMCA	POMCA_XP_025100310.1,POMCA_XP_025100332.1,POMCA_XP_025102609.1	EI24,RPS25,BARX1	35EXB,3A683,397BI	macroautophagy,ribosomal small subunit assembly,spleen development
5752	8112	NC_037593.1:27294125..27322514	Metazoa,Nephrozoa	POMCA	POMCA_XP_025089253.1,POMCA_XP_025091561.1,POMCA_XP_025089250.1	,,TEKT1	38HGH,38I0A,38I2X	vWA found in TerF C terminus,Belongs to the mitochondrial carrier (TC 2.A.29) family,Tektin 1
4800	18020	Contig13453:211..40486	Metazoa	AMPQU	AMPQU_Aqu2.1.34842_001,AMPQU_Aqu2.1.34844_001,AMPQU_Aqu2.1.34846_001,AMPQU_Aqu2.1.34832_001,AMPQU_Aqu2.1.34836_001,AMPQU_Aqu2.1.34837_001,AMPQU_Aqu2.1.34839_001,AMPQU_Aqu2.1.34847_001	,,HERPUD1,,ZDHHC7,SLC35C2,ZC3H12A,GCSH	38D3T,38EIQ,39FMK,2CMXR,38BAM,38I2W,38F0B,3A5U5	negative regulation of SNARE complex assembly,malonyl-CoA-acyl carrier protein transacylase,Homocysteine-responsive endoplasmic reticulum-resident ubiquitin-like domain member,WD repeat-containing protein,protein-cysteine S-acyltransferase activity,UDP-glucose transmembrane transport,Zinc finger CCCH-type containing 12A,glycine decarboxylation via glycine cleavage system
1773	16245	NW_021126450.1:764605..835340	Metazoa	ACRMI	ACRMI_XP_029192635.1,ACRMI_XP_029192602.1,ACRMI_XP_029192599.1,ACRMI_XP_029192634.1,ACRMI_XP_029192600.1,ACRMI_XP_029192560.1	,UXT,NELFB,,,TMC3	2QR3J,3A040,2C1MK,39XPH,38CCY,28I6S	alpha/beta hydrolase fold,Ubiquitously-expressed, prefoldin-like chaperone,negative regulation of transcription elongation from RNA polymerase II promoter,UDP-glucoronosyl and UDP-glucosyl transferase,pdz ligand of neuronal nitric oxide synthase,ion transport
782	25496	WHPX01000795.1:268917..277667	Metazoa,Nephrozoa	ACTEQ	ACTEQ_EGACTEQ4350000634-PA,ACTEQ_EGACTEQ4350022865-PA,ACTEQ_EGACTEQ4350013911-PA	,,	KOG1217,,KOG1217	calcium ion binding,,calcium ion binding
2648	1026	NW_019091368.1:1258252..1681055	Metazoa,Nephrozoa	ACAPL	ACAPL_XP_022081531.1,ACAPL_XP_022081417.1,ACAPL_XP_022081419.1,ACAPL_XP_022081492.1,ACAPL_XP_022081475.1,ACAPL_XP_022081288.1,ACAPL_XP_022081344.1,ACAPL_XP_022081339.1,ACAPL_XP_022081343.1,ACAPL_XP_022081276.1,ACAPL_XP_022081283.1,ACAPL_XP_022081219.1	ABCC10,ABCC10,MED6,,,ZNF318,MAP1LC3C,KIAA0586,IRF2BP2,SIPA1L2,PTPN14,CENPF	38GYV,38GYV,39SM4,2CYTI,2CYTI,28V80,3A21N,28NC6,38HR8,38FEH,38DER,28P0U	ATPase activity, coupled to transmembrane movement of substances,ATP-binding cassette, subfamily C (CFTR MRP), member 10,RNA polymerase II transcription coactivator activity involved in preinitiation complex assembly,,,meiotic cell cycle,Autophagy protein Atg8 ubiquitin like,kiaa0586,regulation of nucleic acid-templated transcription,GTPase activator activity,protein tyrosine phosphatase activity…
9169	40333	MRZV01001141.1:6012..109338	Metazoa,Nephrozoa	APOJA	APOJA_PIK40274.1,APOJA_PIK40275.1,APOJA_PIK40276.1,APOJA_PIK40278.1,APOJA_PIK40273.1	DNAH12,DNAH12,DNAH12,IQUB,MDM1	38EZQ,38EZQ,3AEN8,28JBT,28P51	heavy chain,heavy chain,heavy chain 12,smoothened signaling pathway,nuclear protein
3299	80051	MWQC01000010.1:166095..194643	Metazoa,Nephrozoa	CREFR	CREFR_CFRG4801,CREFR_CFRG4802,CREFR_CFRG4805,CREFR_CFRG4800,CREFR_CFRG4806	HSPE1,HSP60,DCTN2,,	3A5MZ,38BJH,KOG3958,,KOG0598	chaperone cofactor-dependent protein refolding,Belongs to the chaperonin (HSP60) family,motor activity,,protein serine/threonine kinase activity
1773	16246	WHPX01001399.1:95584..116459	Metazoa	ACTEQ	ACTEQ_EGACTEQ4350017775-PA,ACTEQ_EGACTEQ4350042560-PA,ACTEQ_EGACTEQ4350051586-PA	UXT,NELFB,	3A040,2C1MK,2QR3J	beta-tubulin binding,negative regulation of transcription elongation from RNA polymerase II promoter,alpha/beta hydrolase fold
423	21235	LFEI01000643:63737..97551	Metazoa	LINAN	LINAN_g21486.t1,LINAN_g21487.t1,LINAN_g21491.t1,LINAN_g21489.t1	MAN1A1,MAN1A2,,PDXK	3ANH5,3ANH5,3AE9E,38DBW	mannosyl-oligosaccharide 1,2-alpha-mannosidase activity,Belongs to the glycosyl hydrolase 47 family,calcium ion binding,pyridoxal 5'-phosphate salvage
1239	35184	NC_037601.1:14688600..15008614	Metazoa,Nephrozoa	POMCA	POMCA_XP_025114959.1,POMCA_XP_025076521.1,POMCA_XP_025076515.1,POMCA_XP_025076516.1,POMCA_XP_025116256.1,POMCA_XP_025076244.1,POMCA_XP_025114957.1,POMCA_XP_025114858.1,POMCA_XP_025116254.1,POMCA_XP_025116001.1	dhs-8,MAFB,ZC3H3,,ADAMTS16,CSNK2A2,Oaz,USP10,CEBPG,MRPL38	38FSV,38DA7,38HPF,38GW2,38EJ8,38B6E,38CMH,38D2C,3A95E,38E0A	oxidation-reduction process,abducens nerve formation,regulation of mRNA export from nucleus,Ubiquitin-conjugating enzyme E2, catalytic domain homologues,metalloendopeptidase activity,regulation of chromosome separation,nucleic acid binding,Ubiquitin carboxyl-terminal hydrolase 10,CCAAT enhancer binding protein (C EBP), gamma,mitochondrial translation
782	18426	sc0000107:335778..362306	Metazoa,Nephrozoa	CLYHE	CLYHE_TCONS_00010559,CLYHE_TCONS_00010562,CLYHE_TCONS_00010524	CTRB1,,	38FVP,COG5640,38F79	digestion,serine-type endopeptidase activity,serine-type endopeptidase activity
1028	28154	scaffold_0017:4988358..5007160	Metazoa,Nephrozoa	EPHMU	EPHMU_Em0017g575a,EPHMU_Em0017g577a,EPHMU_Em0017g578a,EPHMU_Em0017g576a	TSPAN7,TSPAN7,CTBS,TMED5	38HQR,38HQR,39IB8,38PM9	Tetraspanin-7,Tetraspanin-7,chitinase activity,Golgi ribbon formation
967	27745	NW_021163017.1:355111..378292	Metazoa,Nephrozoa	DENGI	DENGI_XP_028392596.1,DENGI_XP_028392752.1,DENGI_XP_028392597.1,DENGI_XP_028392748.1,DENGI_XP_028392750.1	VWA5A,VWA5A,VWA5A,VWA5A,VWA5A	2QRPK,2QRPK,2QRPK,2QRPK,2QRPK	Von Willebrand factor A,Von Willebrand factor A,Von Willebrand factor A,Von Willebrand factor A,Von Willebrand factor A
2648	8214	NW_014577305.1:52359..142264	Metazoa,Nephrozoa	PRICA	PRICA_XP_014665956.1,PRICA_XP_014665955.1,PRICA_XP_014665957.1,PRICA_XP_014665960.1	MAP1LC3C,KIAA0586,,	3A21N,28NC6,38HR8,3A3QW	Autophagy protein Atg8 ubiquitin like,Hedgehog signalling target,Interferon regulatory factor 2-binding protein zinc finger,Belongs to the small Tim family
967	29089	dd_Smes_g4_42:1084706..1370156	Metazoa,Nephrozoa	SCHME	SCHME_SMEST053633001.1,SCHME_SMEST053638001.1,SCHME_SMEST053657001.1,SCHME_SMEST053664002.1,SCHME_SMEST053667002.1,SCHME_SMEST053669001.1,SCHME_SMEST053671002.1	VWA5A,VWA5A,VWA5A,VWA5A,VWA5A,VWA5A,	2QRPK,2QRPK,2QRPK,2QRPK,2QRPK,2QRPK,2QRPK	Von Willebrand factor A,Von Willebrand factor A,Von Willebrand factor A,Von Willebrand factor A,Vault protein inter-alpha-trypsin domain,Von Willebrand factor A,von Willebrand factor type A domain
4593	28196	scaffold_0015:3951508..4084379	Metazoa,Nephrozoa	EPHMU	EPHMU_Em0015g615a,EPHMU_Em0015g616a,EPHMU_Em0015g618a,EPHMU_Em0015g619a,EPHMU_Em0015g612a,EPHMU_Em0015g624a,EPHMU_Em0015g625a,EPHMU_Em0015g627a	TPCN1,TPCN1,TPCN1,TPCN1,RPLP2,CCT6A,MLEC,PSPH	38C6H,38C6H,38C6H,38C6H,3A5KC,38EFP,38DV4,38F2C	NAADP-sensitive calcium-release channel activity,NAADP-sensitive calcium-release channel activity,NAADP-sensitive calcium-release channel activity,NAADP-sensitive calcium-release channel activity,Belongs to the eukaryotic ribosomal protein P1 P2 family,unfolded protein binding,malectin,phosphoserine phosphatase
782	19916	NW_018388314.1:443923..469090	Metazoa,Nephrozoa	EXAPA	EXAPA_XP_028519395.1,EXAPA_XP_020916375.2,EXAPA_XP_020916376.2,EXAPA_XP_028519391.1	CELA1,CELA1,CELA1,CELA1	38IN0,38IN0,38IN0,38IN0	elastin catabolic process,elastin catabolic process,elastin catabolic process,elastin catabolic process
2648	5754	NC_047561.1:17388947..17514916	Metazoa,Nephrozoa	CRAGI	CRAGI_XP_011415834.1,CRAGI_XP_011415832.2,CRAGI_XP_011415831.2,CRAGI_XP_011415830.2,CRAGI_XP_011453107.2,CRAGI_XP_011453106.1	MAP1LC3C,KIAA0586,IRF2BP2,TIMM9,FAM98A,PSMD8	3A21N,28NC6,38HR8,3A3QW,38C4H,38EJH	Autophagy protein Atg8 ubiquitin like,kiaa0586,regulation of nucleic acid-templated transcription,Translocase of inner mitochondrial membrane 9,positive regulation of ruffle assembly,proteasome assembly
2642	27751	NW_021163013.1:2204521..2240519	Metazoa	DENGI	DENGI_XP_028416062.1,DENGI_XP_028416070.1,DENGI_XP_028416077.1,DENGI_XP_028416089.1,DENGI_XP_028416100.1,DENGI_XP_028416110.1	,,,,,CALU	2CXTH,2CXTH,2CXTH,2CXTH,2CXTH,38BFK	,,,,,EF hand
4593	1500	NW_022751928.1:662702..725470	Metazoa,Nephrozoa	ANNJA	ANNJA_XP_033123184.1,ANNJA_XP_033123186.1,ANNJA_XP_033123183.1,ANNJA_XP_033123278.1,ANNJA_XP_033123279.1	ARL6IP4,POP5,TYW1,MLEC,RAD1	2CJKG,3A8A9,38C7H,38DV4,38CPX	RNA splicing,Component of ribonuclease P, a protein complex that generates mature tRNA molecules by cleaving their 5'-ends. Also a component of RNase MRP,tRNA-4-demethylwyosine synthase activity,malectin,exodeoxyribonuclease III activity
12569	50426	SWAQ01000795.1:12830790..12998098	Metazoa	RHOES	RHOES_mRNA.RE08717,RHOES_mRNA.RE08709,RHOES_mRNA.RE08708	,PIN1,XAB2	38HJB,3A05V,38FF1	protein serine threonine kinase activity. It is involved in the biological process described with protein phosphorylation,Peptidyl-prolyl cis-trans isomerase,XPA binding protein 2
2648	7259	chr5:17965812..18177254	Metazoa,Nephrozoa	MIZYE	MIZYE_PY_T09863,MIZYE_PY_T09864,MIZYE_PY_T09866,MIZYE_PY_T09869,MIZYE_PY_T09859,MIZYE_PY_T09868,MIZYE_PY_T09861,MIZYE_PY_T09862,MIZYE_PY_T09870,MIZYE_PY_T09871	MAP1LC3C,KIAA0586,IRF2BP2,TIMM9,,KIAA0586,FAM98A,PSMD8,PNO1,KPTN	3A21N,28NC6,38HR8,35QTS,COG0666,28NC6,38C4H,38EJH,38CB6,28KYB	Belongs to the ATG8 family,kiaa0586,regulation of nucleic acid-templated transcription,Mitochondrial import inner membrane translocase subunit,positive regulation of myosin-light-chain-phosphatase activity,Protein TALPID3-like isoform X1,positive regulation of ruffle assembly,proteasome assembly,Partner of NOB1 homolog,negative regulation of TORC1 signaling
4800	19511	scaffold_0018:3186670..3250551	Metazoa	EPHMU	EPHMU_Em0018g505a,EPHMU_Em0018g506a,EPHMU_Em0018g507a,EPHMU_Em0018g498a,EPHMU_Em0018g499a,EPHMU_Em0018g500a,EPHMU_Em0018g502a,EPHMU_Em0018g508a	ANKRD27,,HERPUD1,,ZDHHC7,SLC35C2,,gcvH	38D3T,38EIQ,39FMK,2CMXR,38BAM,38I2W,38F0B,2J8D7	negative regulation of SNARE complex assembly,malonyl-CoA-acyl carrier protein transacylase,Homocysteine-responsive endoplasmic reticulum-resident ubiquitin-like domain member,WD repeat-containing protein,protein-cysteine S-acyltransferase activity,UDP-glucose transmembrane transport,Zc3h12a-like Ribonuclease NYN domain,The glycine cleavage system catalyzes the degradation of glycine. The H prote…
20580	23426	Contig13490:270484..319809	Metazoa	AMPQU	AMPQU_Aqu2.1.38534_001,AMPQU_Aqu2.1.38537_001,AMPQU_Aqu2.1.38541_001,AMPQU_Aqu2.1.38545_001,AMPQU_Aqu2.1.38546_001,AMPQU_Aqu2.1.38540_001	ASPSCR1,,HGS,NOL10,RpL10,SLC38A10	39SDW,KOG3589,38EGA,38HX8,38CBG,38CT1	regulation of glucose import,positive regulation of GTPase activity,negative regulation of vascular endothelial growth factor receptor signaling pathway,NUC153 domain,embryonic brain development,amino acid transmembrane transporter activity
4593	41339	MRZV01000073.1:378279..516508	Metazoa,Nephrozoa	APOJA	APOJA_PIK59798.1,APOJA_PIK59801.1,APOJA_PIK59803.1,APOJA_PIK59804.1,APOJA_PIK59805.1,APOJA_PIK59806.1	ATP2A2,ATP2A2,POP5,,,DERL2	38B7J,38B7J,3A8A9,,38BZ9,38HZ4	calcium-transporting ATPase activity,calcium-transporting ATPase activity,Ribonuclease P MRP protein subunit POP5,,Zinc finger protein,Functional component of endoplasmic reticulum-associated degradation (ERAD) for misfolded lumenal proteins. May act by forming a channel that allows the retrotranslocation of misfolded proteins into the cytosol where they are ubiquitinated and degraded by the prot…
5026	23425	Contig13237:121674..129897	Metazoa,Nephrozoa	AMPQU	AMPQU_Aqu2.1.24561_001,AMPQU_Aqu2.1.24562_001,AMPQU_Aqu2.1.24563_001,AMPQU_Aqu2.1.24564_001,AMPQU_Aqu2.1.24565_001	MPEG1,MPEG1,MPEG1,MPEG1,MPEG1	28J89,28J89,28J89,28J89,28J89	MAC/Perforin domain,MAC/Perforin domain,MAC/Perforin domain,MAC/Perforin domain,MAC/Perforin domain
5752	28257	Contig13500:375282..380978	Metazoa,Nephrozoa	AMPQU	AMPQU_Aqu2.1.39841_001,AMPQU_Aqu2.1.39842_001,AMPQU_Aqu2.1.39843_001	TMEM199,PRODH2,TANGO2	29V96,38DGW,38FHM	transmembrane protein 199,Converts proline to delta-1-pyrroline-5-carboxylate,Transport and Golgi organisation 2
5026	23853	NC_047566.1:38916438..38970022	Metazoa,Nephrozoa	CRAGI	CRAGI_XP_034304597.1,CRAGI_XP_011423353.3,CRAGI_XP_019926685.2	MPEG1,MPEG1,MPEG1	28J89,28J89,28J89	MAC/Perforin domain,MAC/Perforin domain,MAC/Perforin domain
7229	17598	WHPX01001128.1:257397..322441	Metazoa	ACTEQ	ACTEQ_EGACTEQ4350034722-PA,ACTEQ_EGACTEQ4350024424-PA,ACTEQ_EGACTEQ4350013273-PA,ACTEQ_EGACTEQ4350034290-PA,ACTEQ_EGACTEQ4350041662-PA	CASC1,SYCP3,SUV420H1,EBP,	28IAT,291C9,38D4D,39SJ4,2F2QK	Cancer susceptibility candidate,Synaptonemal complex protein 3,Suppressor of variegation 4-20 homolog 1 (Drosophila),C-8 sterol isomerase activity,BUD22
11047	18032	Contig13520:591925..646027	Metazoa,Nephrozoa	AMPQU	AMPQU_Aqu2.1.43718_001,AMPQU_Aqu2.1.43722_001,AMPQU_Aqu2.1.43723_001,AMPQU_Aqu2.1.43724_001,AMPQU_Aqu2.1.43725_001,AMPQU_Aqu2.1.43726_001,AMPQU_Aqu2.1.43720_001,AMPQU_Aqu2.1.43721_001	hda-4,,LSM12,RACGAP1,,C10orf67,MLLT6,RBM45	38BSE,KOG2689,KOG4401,38ECX,39TZA,2AZI9,39G1J,2CAJT	Responsible for the deacetylation of lysine residues on the N-terminal part of the core histones (H2A, H2B, H3 and H4). Histone deacetylation gives a tag for epigenetic repression and plays an important role in transcriptional regulation, cell cycle progression and developmental events,K6-linked polyubiquitin modification-dependent protein binding,Anticodon-binding domain,Rac GTPase-activating pr…
5065	20345	NW_018387138.1:14703..94108	Metazoa	EXAPA	EXAPA_XP_020907875.1,EXAPA_XP_020907877.1,EXAPA_XP_020907873.1,EXAPA_XP_020907880.1	dsf,fax-1,MEAF6,ZGLP1	38EYK,38FWD,39U1C,3A5TD	nuclear receptor subfamily 2, group E, member,positive regulation of rhodopsin gene expression,Chromatin modification-related protein MEAF6,GATA zinc finger
782	18461	NC_047568.1:44426662..44488142	Metazoa,Nephrozoa	CRAGI	CRAGI_XP_034314832.1,CRAGI_XP_011425832.2,CRAGI_XP_011425833.2	,,	3A6K5,3A6K5,3A6K5	7 transmembrane receptor (rhodopsin family),7 transmembrane receptor (rhodopsin family),7 transmembrane receptor (rhodopsin family)
782	24961	WHPX01000696.1:36416..50338	Metazoa,Nephrozoa	ACTEQ	ACTEQ_EGACTEQ4350030063-PA,ACTEQ_EGACTEQ4350042865-PA,ACTEQ_EGACTEQ4350053857-PA,ACTEQ_EGACTEQ4350024478-PA	spn-E,,spn-E,	38ETH,KOG1217,38ETH,KOG1217	ATP-dependent RNA helicase,calcium ion binding,ATP-dependent RNA helicase,calcium ion binding
3331	32	chr6_176_79076756:71502127..71740368	Metazoa,Nephrozoa	ACHFU	ACHFU_Afu004277,ACHFU_Afu004276,ACHFU_Afu004275,ACHFU_Afu004274,ACHFU_Afu004273	ZFAND4,SLC9B2,SLC9B2,,RHOT2	38WFB,38B6Z,38B6Z,COG2319,38DXT	ubiquitin,lithium:proton antiporter activity,lithium:proton antiporter activity,Cell division cycle,mitochondrial outer membrane permeabilization
1028	29009	NW_018373997.1:315423..446090	Metazoa,Nephrozoa	PARTE	PARTE_XP_015905085.1,PARTE_XP_015905097.1,PARTE_XP_015905099.1,PARTE_XP_015905098.1,PARTE_XP_015905094.1,PARTE_XP_015905093.1,PARTE_XP_015905095.1,PARTE_XP_015905086.1,PARTE_XP_015905087.1	,,,,,,,,	39JGI,3A1WV,3A1WV,39JGI,3A1WV,3A1WV,3A1WV,3A1WV,3A1WV	Tetraspanin family,Tetraspanin family,Tetraspanin family,Tetraspanin family,Tetraspanin family,Tetraspanin family,Tetraspanin family,Tetraspanin family,Tetraspanin family
3331	2653	NC_047081.1:4195517..4500125	Metazoa,Nephrozoa	ASTRU	ASTRU_XP_033643823.1,ASTRU_XP_033644029.1,ASTRU_XP_033644443.1,ASTRU_XP_033644451.1,ASTRU_XP_033643813.1,ASTRU_XP_033644320.1,ASTRU_XP_033643724.1	,ZFAND4,SLC9B2,SLC9B2,,,	,38WFB,38B6Z,38B6Z,2E8B5,39ZQV,38BZ9	,ubiquitin,lithium:proton antiporter activity,lithium:proton antiporter activity,Pleckstrin homology domain.,transposition, RNA-mediated,Zinc finger protein
2522	27435	NC_047566.1:4024542..4133510	Metazoa,Nephrozoa	CRAGI	CRAGI_XP_034306983.1,CRAGI_XP_034306988.1,CRAGI_XP_034306989.1,CRAGI_XP_034306995.1	C12orf56,,C12orf56,	28P2W,29YBV,28P2W,29YBV	Protein of unknown function (DUF4551),chitin binding. It is involved in the biological process described with chitin metabolic process,Protein of unknown function (DUF4551),chitin binding. It is involved in the biological process described with chitin metabolic process
9169	8470	scaffold4265_cov113:86428..326276	Metazoa,Nephrozoa	PTYFL	PTYFL_pfl_40v0_9_20150316_1g8245.t1,PTYFL_pfl_40v0_9_20150316_1g8246.t1,PTYFL_pfl_40v0_9_20150316_1g8247.t1,PTYFL_pfl_40v0_9_20150316_1g8240.t1,PTYFL_pfl_40v0_9_20150316_1g8243.t1,PTYFL_pfl_40v0_9_20150316_1g8244.t1,PTYFL_pfl_40v0_9_20150316_1g8248.t1,PTYFL_pfl_40v0_9_20150316_1g8249.t1	IQUB,DNAH12,ATP6AP1,IL17RD,IL17RD,IL17RD,RPS23,TRMU	28JBT,38EZQ,38GXF,28NJX,28NJX,28NJX,39ZWD,38BAG	smoothened signaling pathway,heavy chain,V-type proton ATPase subunit,receptor D,interleukin-17 receptor activity,interleukin-17 receptor activity,maintenance of translational fidelity,mitochondrial tRNA thio-modification
20580	16944	NW_021126591.1:108249..193079	Metazoa	ACRMI	ACRMI_XP_029202779.1,ACRMI_XP_029202781.1,ACRMI_XP_029202772.1	HGS,AXIN1,NUP85	38EGA,38CHU,38TZ0	Involved in intracellular signal transduction mediated by cytokines and growth factors. When associated with STAM, it suppresses DNA signaling upon stimulation by IL-2 and GM-CSF. Could be a direct effector of PI3-kinase in vesicular pathway via early endosomes and may regulate trafficking to early and late endosomes by recruiting clathrin. May concentrate ubiquitinated receptors within clathrin-…
1556	5953	NW_021163010.1:2536774..2586210	Metazoa,Nephrozoa	DENGI	DENGI_XP_028393700.1,DENGI_XP_028394870.1,DENGI_XP_028398554.1,DENGI_XP_028394942.1,DENGI_XP_028395978.1	,HSPE1,CS,DLGAP4,SHMT2	38BJH,3A5MZ,38CK5,38HGQ,38EKT	protein import into mitochondrial intermembrane space,chaperone cofactor-dependent protein refolding,citrate synthase,Guanylate-kinase-associated protein (GKAP) protein,cellular response to tetrahydrofolate
7823	18699	NW_021163022.1:1751033..1820878	Metazoa	DENGI	DENGI_XP_028394745.1,DENGI_XP_028394990.1,DENGI_XP_028394751.1,DENGI_XP_028394728.1,DENGI_XP_028394627.1	SLC39A7,TOP3B,TMEM237,POMT1,GPSM2	38FZT,3AFA5,28MCJ,38DG3,38BEC	cellular zinc ion homeostasis,DNA topoisomerase type I activity,regulation of Wnt signaling pathway,dolichyl-phosphate-mannose-protein mannosyltransferase activity,Modulator
4800	20620	NW_018385192.1:769620..886482	Metazoa	EXAPA	EXAPA_XP_020897814.2,EXAPA_XP_020897771.1,EXAPA_XP_020897815.2,EXAPA_XP_020897766.1,EXAPA_XP_020897765.1,EXAPA_XP_020897726.1	,HERPUD2,ANKRD27,,TRIM71,	38DGN,39FMK,38D3T,38EIQ,38F95,	endopeptidase inhibitor activity,member 2,negative regulation of SNARE complex assembly,malonyl-CoA-acyl carrier protein transacylase,miRNA binding,
4087	23447	WHPX01001281.1:122983..161538	Metazoa	ACTEQ	ACTEQ_EGACTEQ4350008709-PA,ACTEQ_EGACTEQ4350053411-PA,ACTEQ_EGACTEQ4350014831-PA,ACTEQ_EGACTEQ4350007142-PA,ACTEQ_EGACTEQ4350003407-PA	SLC40A1,,ORMDL3,,BBS5	39AJX,2QVHZ,395IU,3A8BQ,28IRP	spleen trabecula formation,Nucleotidyl transferase,ORMDL sphingolipid biosynthesis regulator,protein polyubiquitination,bardet-Biedl syndrome 5
1186	12663	chr29_244_40326512:28020146..28109179	Metazoa,Nephrozoa	ACHFU	ACHFU_Afu022217,ACHFU_Afu022218,ACHFU_Afu022219	HMBS,PFDN2,PROSER3	38D6W,3A5N8,2DSUW	hydroxymethylbilane synthase activity,prefoldin subunit 2,
782	85129	NW_001834041.1:34657..93591	Metazoa,Nephrozoa	NEMVE	NEMVE_XP_001623802.2,NEMVE_XP_001623812.2,NEMVE_XP_001623804.1	,,	3A5QF,38CXA,38CXA	7 transmembrane receptor (rhodopsin family),transmembrane transport,transmembrane transport
21366	28443	scaffold_0018:772247..840418	Metazoa,Nephrozoa	EPHMU	EPHMU_Em0018g140a,EPHMU_Em0018g141a,EPHMU_Em0018g142a,EPHMU_Em0018g143a,EPHMU_Em0018g144a,EPHMU_Em0018g145a,EPHMU_Em0018g146a,EPHMU_Em0018g147a,EPHMU_Em0018g149a,EPHMU_Em0018g150a	,,,,,,,,,	39173,39173,39173,28NRX,39QQ3,KOG3575,39173,39173,39173,39173	,,,Protein of unknown function (DUF3754),Zinc finger, C4 type (two domains),steroid hormone mediated signaling pathway,,,,
4580	35555	scaffold_14:1973813..2080513	Metazoa,Nephrozoa	SACKO	SACKO_Sakowv30003730m,SACKO_Sakowv30003742m,SACKO_Sakowv30003753m,SACKO_Sakowv30003865m	MTMR6,NUPL1,FAM114A2,	38D7K,28J17,2C2HB,39J7S	phosphatidylinositol dephosphorylation,protein heterotrimerization,Family with sequence similarity 114, member A2,Protein serine threonine phosphatase activity. It is involved in the biological process described with protein dephosphorylation
927	27643	Sc3x4tf_1093:5897..40713	Metazoa,Nephrozoa	ARCDU	ARCDU_pred2_10126.1,ARCDU_pred2_10128.1,ARCDU_pred2_10129.1	GLYAT,GLYAT,GLYAT	2D0CX,2D0CX,2D0CX	Glycine N-acyltransferase-like,Glycine N-acyltransferase-like,Glycine N-acyltransferase-like
5752	28478	Contig13500:124016..135913	Metazoa,Nephrozoa	AMPQU	AMPQU_Aqu2.1.39758_001,AMPQU_Aqu2.1.39759_001,AMPQU_Aqu2.1.39760_001	VPS53,MIOX,	38F3N,38TV6,38DJF	endocytic recycling,inositol oxygenase activity,autophagy of host cells involved in interaction with symbiont
782	24992	WHPX01001141.1:144107..164558	Metazoa,Nephrozoa	ACTEQ	ACTEQ_EGACTEQ4350027928-PA,ACTEQ_EGACTEQ4350004551-PA,ACTEQ_EGACTEQ4350044165-PA	ARMC9,ARMC9,CTRC	2C02H,2C02H,38CGF	lisH domain-containing protein,lisH domain-containing protein,serine-type endopeptidase activity
12097	9689	NW_022145614.1:17299508..17868779	Metazoa,Nephrozoa	STRPU	STRPU_XP_030831565.1,STRPU_XP_030830943.1,STRPU_XP_030831935.1,STRPU_XP_030831937.1,STRPU_XP_030831939.1,STRPU_XP_030831829.1,STRPU_XP_030832055.1,STRPU_XP_030831842.1,STRPU_XP_030831945.1,STRPU_XP_030831947.1,STRPU_XP_030831552.1,STRPU_XP_030831560.1,STRPU_XP_030831562.1,STRPU_XP_030831752.1,STRPU_XP_030831563.1,STRPU_XP_030831564.1,STRPU_XP_030831567.1,STRPU_XP_030831568.1,STRPU_XP_030831936.1,…	ZNFX1,ZNFX1,ZNFX1,ZNFX1,ZNFX1,ZNFX1,ZNFX1,ZNFX1,ZNFX1,ZNFX1,ZNFX1,ZNFX1,ZNFX1,ZNFX1,ZNFX1,ZNFX1,ZNFX1,ZNFX1,ZNFX1,ZNFX1,ZNFX1,ZNFX1,ZNFX1,ZNFX1	38E0G,38E0G,38E0G,38E0G,38E0G,38E0G,38E0G,38E0G,38E0G,38E0G,38E0G,38E0G,38E0G,38E0G,38E0G,38E0G,38E0G,38E0G,38E0G,38E0G,38E0G,38E0G,38E0G,38E0G	NFX1-type zinc finger-containing protein,NFX1-type zinc finger-containing protein,NFX1-type zinc finger-containing protein,NFX1-type zinc finger-containing protein,NFX1-type zinc finger-containing protein,NFX1-type zinc finger-containing protein,NFX1-type zinc finger-containing protein,NFX1-type zinc finger-containing protein,NFX1-type zinc finger-containing protein,NFX1-type zinc finger-containi…
7648	28171	scaffold_0395:6835..20657	Metazoa,Nephrozoa	EPHMU	EPHMU_Em0395g4a,EPHMU_Em0395g5a,EPHMU_Em0395g6a,EPHMU_Em0395g7a,EPHMU_Em0395g9a,EPHMU_Em0395g10a,EPHMU_Em0395g11a	COX18,NKAP,,TMEM254,EIF4E2,SPO11,NT5DC3	39FAG,38BNU,,2CUXZ,38GD4,39SHI,38BA5	Mitochondrial inner membrane protein,Notch signaling pathway,,Domain of unknown function (DUF4499),translation initiation factor activity,Meiotic recombination protein spo11,5'-nucleotidase
14318	19509	scaffold_0020:5835219..5859835	Metazoa	EPHMU	EPHMU_Em0020g783a,EPHMU_Em0020g784a,EPHMU_Em0020g785a,EPHMU_Em0020g782a	FAM86A,,,	39S3Q,39ACZ,38FKV,	Family with sequence similarity 86, member A,negative regulation of mRNA splicing, via spliceosome,lipid binding,
12433	89476	AVPN01000001.1:126329..215938	Metazoa	PLEBA	PLEBA_scaffold3_1_size219608_gene_16Barcelona,PLEBA_scaffold3_1_size219608_gene_17Barcelona,PLEBA_scaffold3_1_size219608_gene_18Barcelona,PLEBA_scaffold3_1_size219608_gene_19Barcelona,PLEBA_scaffold3_1_size219608_gene_15Barcelona	RRP12,RRP12,PHF10,,PMPCB	38B52,38B52,38CYQ,,38CT4	NUC173 domain,NUC173 domain,nucleic acid-templated transcription,,Belongs to the peptidase M16 family
782	25293	WHPX01000842.1:216..31716	Metazoa,Nephrozoa	ACTEQ	ACTEQ_EGACTEQ4350007307-PA,ACTEQ_EGACTEQ4350005426-PA,ACTEQ_EGACTEQ4350053549-PA,ACTEQ_EGACTEQ4350031414-PA,ACTEQ_EGACTEQ4350051278-PA	,,,,	,3A4GA,3A4GA,3A4GA,3A4GA	,MAC/Perforin domain,MAC/Perforin domain,MAC/Perforin domain,MAC/Perforin domain
3331	6156	Lachesis_group39:29021772..29473378	Metazoa,Nephrozoa	EUPSC	EUPSC_cluster_5053,EUPSC_cluster_27325,EUPSC_cluster_4252,EUPSC_cluster_27324,EUPSC_cluster_3989,EUPSC_cluster_27323,EUPSC_cluster_2125,EUPSC_cluster_27322	ZFAND4,SLC9B2,SLC9B2,SLC35D3,SLC35D3,SLC35D3,,TOMM22	38WFB,38B6Z,38B6Z,38Z64,38Z64,38Z64,2BKVZ,3A0B9	ubiquitin,lithium:proton antiporter activity,lithium:proton antiporter activity,positive regulation of protein exit from endoplasmic reticulum,positive regulation of protein exit from endoplasmic reticulum,positive regulation of protein exit from endoplasmic reticulum,,Translocase of outer mitochondrial membrane 22 homolog (yeast)
4087	26250	NW_001834368.1:854404..964377	Metazoa	NEMVE	NEMVE_XP_032241201.1,NEMVE_XP_032241163.1,NEMVE_XP_001635718.1,NEMVE_XP_001635719.1,NEMVE_XP_032241164.1,NEMVE_XP_032241125.1	SLC40A1,,ORMDL3,BBS5,,	39AJX,3A8BQ,395IU,28IRP,2QVHZ,38E22	spleen trabecula formation,protein polyubiquitination,ORMDL sphingolipid biosynthesis regulator,bardet-Biedl syndrome 5,Nucleotidyl transferase,guanylate cyclase activity
1353	28870	Contig13375:81981..97480	Metazoa,Nephrozoa	AMPQU	AMPQU_Aqu2.1.30071_001,AMPQU_Aqu2.1.30074_001,AMPQU_Aqu2.1.30075_001,AMPQU_Aqu2.1.30076_001	,,,	28KG1,28KG1,2CMEI,2CN3A	protein-lysine 6-oxidase activity,protein-lysine 6-oxidase activity,centriole replication,Protein phosphatase 2C
8606	48557	scaffold51:544935..601011	Metazoa	HOFMI	HOFMI_g3954.t1,HOFMI_g3955.t1,HOFMI_g3956.t1	TLN1,TLN1,TLN2	38HIJ,38HIJ,35IEG	cytoskeletal anchoring at plasma membrane,It is involved in the biological process described with cytoskeletal anchoring at plasma membrane,Talin, middle domain
3331	8030	NC_037590.1:22637581..22791640	Metazoa,Nephrozoa	POMCA	POMCA_XP_025095616.1,POMCA_XP_025095637.1,POMCA_XP_025095604.1,POMCA_XP_025083426.1,POMCA_XP_025095555.1,POMCA_XP_025095684.1,POMCA_XP_025083404.1,POMCA_XP_025083416.1,POMCA_XP_025112418.1	ZFAND4,SLC9B2,SLC9B2,ADK,,FAM213A,LIN54,COPS4,CSGALNACT1	38WFB,38B6Z,38B6Z,38C8G,38BNE,39U16,38F3J,38DU8,38DJN	ubiquitin,lithium:proton antiporter activity,lithium:proton antiporter activity,adenosine kinase,histone acetyltransferase activity,Family with sequence similarity 213 member,Lin-54 DREAM MuvB core complex component,Cop9 signalosome,Chondroitin sulfate N-acetylgalactosaminyltransferase
782	18570	NW_021163037.1:1175195..1224666	Metazoa,Nephrozoa	DENGI	DENGI_XP_028399975.1,DENGI_XP_028400183.1,DENGI_XP_028399978.1,DENGI_XP_028399979.1,DENGI_XP_028399980.1	,,ADRA1B,,	39RF3,39RF3,38EWX,,39RF3	Serpentine type 7TM GPCR chemoreceptor Srsx,Serpentine type 7TM GPCR chemoreceptor Srsx,alpha1-adrenergic receptor activity,,Serpentine type 7TM GPCR chemoreceptor Srsx
12433	89475	ML0763:83885..113144	Metazoa	MNELE	MNELE_ML076310a,MNELE_ML076313a,MNELE_ML076314a	RRP12,PHF10,	38B52,38CYQ,	NUC173 domain,nucleic acid-templated transcription,
1239	24325	scaffold_0018:1364024..1401086	Metazoa,Nephrozoa	EPHMU	EPHMU_Em0018g242a,EPHMU_Em0018g246a,EPHMU_Em0018g247a,EPHMU_Em0018g244a,EPHMU_Em0018g248a,EPHMU_Em0018g249a,EPHMU_Em0018g250a	,HEATR3,,E2F4,FAM92A1,,FARS2	38HY4,28Q2J,39U1J,399GZ,28HP5,KOG4211,38BR2	regulation of RNA splicing,ribosomal large subunit biogenesis,6-phosphogluconolactonase,Transcription factor,cilium assembly,RNA binding,phenylalanyl-tRNA aminoacylation
4447	23449	Lachesis_group6:6957243..7018730	Metazoa,Nephrozoa	ANABR	ANABR_EVM0019315.1,ANABR_EVM0006383.1,ANABR_EVM0016077.1,ANABR_EVM0017686.1,ANABR_EVM0016772.1	,,GSTM3,ARL8B,CTSC	38YPE,38YPE,38YPE,38F0Z,38F76	glutathione transferase activity,glutathione transferase activity,glutathione transferase activity,Belongs to the small GTPase superfamily. Arf family,cysteine-type peptidase activity
4091	21485	NW_001834373.1:280579..347348	Metazoa	NEMVE	NEMVE_XP_032241876.1,NEMVE_XP_032241874.1,NEMVE_XP_032241877.1,NEMVE_XP_032241799.1,NEMVE_XP_032241827.1	,OSBP,,SDSL,athp-1	392EQ,38D4N,38F35,38BCJ,38CTP	Sel1-like repeats.,positive regulation of growth of symbiont in host,GTP-dependent protein binding,L-threonine ammonia-lyase activity,transcription corepressor binding
6690	6873	LFEI01000424:219024..242215	Metazoa,Nephrozoa	LINAN	LINAN_g17256.t1,LINAN_g17257.t1,LINAN_g17258.t1	CCNE1,,TP53INP1	38D9S,2QUBS,28KZ8	cell cycle G1/S phase transition,Zgc 162297,response to methyl methanesulfonate
7936	39083	LG5:9949201..9987514	Metazoa,Nephrozoa	TRICA	TRICA_TC014379_001,TRICA_TC014383_001,TRICA_TC014386_001	,,	38CH6,38CH6,38CH6	multidrug resistance-associated protein lethal(2)03659-like,multidrug resistance-associated protein lethal(2)03659-like,multidrug resistance-associated protein lethal(2)03659-like
4261	5164	Sc7u5tJ_1517:24216932..24324204	Metazoa,Nephrozoa	BRAFL	BRAFL_BL00054.1,BRAFL_BL00053.1,BRAFL_BL00051.1,BRAFL_BL00050.1,BRAFL_BL00048.1	CLIC6,PFN4,FAM228B,,FANCG	38DYR,3A20D,2BEB5,2E9CP,28P7H	chloride channel activity,Profilin,,,ovarian follicle development
21366	28442	Contig13489:401197..427245	Metazoa,Nephrozoa	AMPQU	AMPQU_Aqu2.1.38440_001,AMPQU_Aqu2.1.38441_001,AMPQU_Aqu2.1.38442_001,AMPQU_Aqu2.1.38443_001,AMPQU_Aqu2.1.38446_001	,,,,	39173,39173,KOG3575,39QQ3,28NRX	,,steroid hormone mediated signaling pathway,Zinc finger, C4 type (two domains),Protein of unknown function (DUF3754)
7609	23436	Contig13453:286900..323512	Metazoa	AMPQU	AMPQU_Aqu2.1.34934_001,AMPQU_Aqu2.1.34936_001,AMPQU_Aqu2.1.34937_001,AMPQU_Aqu2.1.34940_001,AMPQU_Aqu2.1.34942_001	,,,NFU1,	,,2E5ZN,38H60,2CGZI	,,,iron-sulfur cluster assembly,
1186	12662	LOTGIsca_49:1233404..1258160	Metazoa,Nephrozoa	LOTGI	LOTGI_LotgiP165089,LOTGI_LotgiP218864,LOTGI_LotgiP218866,LOTGI_LotgiP125190,LOTGI_LotgiP125133,LOTGI_LotgiP67661	PROSER3,PFDN2,HMBS,BARX1,,ZNF511	2DSUW,3A5N8,38D6W,397BI,3A66X,3A8XN	,Prefoldin subunit 2,hydroxymethylbilane synthase activity,spleen development,It is involved in the biological process described with,Zinc finger protein 511
782	22442	NW_001834359.1:673314..704011	Metazoa,Nephrozoa	NEMVE	NEMVE_XP_001634835.1,NEMVE_XP_001634837.2,NEMVE_XP_001634838.2,NEMVE_XP_001634771.2	,mlc-4,MED28,	3A5QF,38B5J,2CMY4,39BA6	7 transmembrane receptor (rhodopsin family),calcium ion binding,Mediator of RNA polymerase II transcription subunit 28,folate import across plasma membrane
3331	8808	scaffold_724:12546..261877	Metazoa,Nephrozoa	SACKO	SACKO_Sakowv30020703m,SACKO_Sakowv30020714m,SACKO_Sakowv30020705m,SACKO_Sakowv30020708m,SACKO_Sakowv30020715m	SLC9B2,,,eff,CISD2	38B6Z,3A99X,2E8B5,38B6R,3A03G	lithium:proton antiporter activity,lithium:proton antiporter activity,Pleckstrin homology domain.,protein modification by small protein conjugation,2 iron, 2 sulfur cluster binding
3299	41556	Sc3x4tf_296:119249..789081	Metazoa,Nephrozoa	ARCDU	ARCDU_pred2_45152.1,ARCDU_pred2_45153.1,ARCDU_pred2_45154.1,ARCDU_pred2_45141.1,ARCDU_pred2_45145.1,ARCDU_pred2_45147.1	,CRHR2,GPRDIH1,VGLL2,VGLL2,	,38ZXY,38ZXY,2C0NA,2C0NA,	,Receptor,receptor activity. It is involved in the biological process described with G-protein coupled receptor signaling pathway,skeletal muscle organ development,Transcription cofactor vestigial-like protein 2,
782	24570	NW_018385146.1:117153..126146	Metazoa,Nephrozoa	EXAPA	EXAPA_XP_020897352.1,EXAPA_XP_020897356.1,EXAPA_XP_020897380.1	,,MED28	39BA6,39BA6,2CMY4	folate import across plasma membrane,folate import across plasma membrane,Mediator of RNA polymerase II transcription subunit 28
782	24390	WHPX01000052.1:480171..500640	Metazoa,Nephrozoa	ACTEQ	ACTEQ_EGACTEQ4350049210-PA,ACTEQ_EGACTEQ4350032569-PA,ACTEQ_EGACTEQ4350048153-PA,ACTEQ_EGACTEQ4350017045-PA	,,,	3A4GA,3A4GA,3A4GA,38GZS	MAC/Perforin domain,MAC/Perforin domain,MAC/Perforin domain,Cobalamin-independent synthase, Catalytic domain
12097	27642	MRZV01002250.1:38707..49818	Metazoa,Nephrozoa	APOJA	APOJA_PIK34203.1,APOJA_PIK34204.1,APOJA_PIK34205.1	,ZNFX1,ZNFX1	,38E0G,38E0G	,NFX1-type zinc finger-containing protein,NFX1-type zinc finger-containing protein
782	17462	NW_021126380.1:700428..758356	Metazoa,Nephrozoa	ACRMI	ACRMI_XP_029209187.1,ACRMI_XP_029209222.1,ACRMI_XP_029209262.1,ACRMI_XP_029209286.1,ACRMI_XP_029209214.1	,,,ADRB2,	3A5QF,3A5QF,3A5QF,392GI,KOG4219	7 transmembrane receptor (rhodopsin family),7 transmembrane receptor (rhodopsin family),7 transmembrane receptor (rhodopsin family),norepinephrine-epinephrine-mediated vasodilation involved in regulation of systemic arterial blood pressure,tachykinin receptor activity
782	24384	NW_018386260.1:52475..163700	Metazoa,Nephrozoa	EXAPA	EXAPA_XP_020904343.2,EXAPA_XP_028515941.1,EXAPA_XP_028515942.1,EXAPA_XP_028515943.1,EXAPA_XP_028515940.1	CELA1,ARMC9,CTRC,spn-E,	38IN0,2C02H,38CGF,38ETH,38GFU	elastin catabolic process,lisH domain-containing protein,serine-type endopeptidase activity,ATP-dependent RNA helicase,death-associated protein kinase
1712	11156	Sc3x4tf_103:4955937..5699540	Metazoa,Nephrozoa	ARCDU	ARCDU_pred2_46545.1,ARCDU_pred2_46542.1,ARCDU_pred2_46546.1,ARCDU_pred2_46547.1,ARCDU_pred2_46551.1,ARCDU_pred2_46552.1,ARCDU_pred2_46553.1,ARCDU_pred2_46556.1	,,,,,C15orf43,MBD2,MBD2	38FFX,KOG3736,38FFX,38FFX,2DC8A,2BHFP,39CMC,39CMC	protein O-linked glycosylation via threonine,polypeptide N-acetylgalactosaminyltransferase activity,protein O-linked glycosylation via threonine,protein O-linked glycosylation via threonine,Tetratricopeptide repeat protein,bouquet formation protein 2,methylation-dependent chromatin silencing,methylation-dependent chromatin silencing
782	17464	WHPX01000062.1:7892..135958	Metazoa,Nephrozoa	ACTEQ	ACTEQ_EGACTEQ4350030612-PB,ACTEQ_EGACTEQ4350039996-PA,ACTEQ_EGACTEQ4350009475-PA,ACTEQ_EGACTEQ4350044509-PA,ACTEQ_EGACTEQ4350000108-PA,ACTEQ_EGACTEQ4350049482-PA	,CTRC,,CTRC,CTRC,PRSS21	38CRR,38CGF,38CRR,38CGF,38CGF,38CGF	Belongs to the peptidase M10A family,serine-type endopeptidase activity,Belongs to the peptidase M10A family,serine-type endopeptidase activity,serine-type endopeptidase activity,Domain of unknown function (DUF1986)
927	27644	Contig13341:119180..134100	Metazoa,Nephrozoa	AMPQU	AMPQU_Aqu2.1.28366_001,AMPQU_Aqu2.1.28367_001,AMPQU_Aqu2.1.28368_001,AMPQU_Aqu2.1.28369_001,AMPQU_Aqu2.1.28370_001	Glyatl3,,Glyatl3,,	2D0CX,2CTBC,2D0CX,2CTBC,2CTBC	Si dkey-76k16.5,FR47-like protein,Si dkey-76k16.5,FR47-like protein,FR47-like protein
1712	11155	chr2_225_90995194:14402552..14567224	Metazoa,Nephrozoa	ACHFU	ACHFU_Afu001855,ACHFU_Afu001856,ACHFU_Afu001857	,,	38FFX,KOG3736,38FFX	protein O-linked glycosylation via threonine,polypeptide N-acetylgalactosaminyltransferase activity,protein O-linked glycosylation via threonine
5752	1192	NW_022686322.1:3787654..3808454	Metazoa,Nephrozoa	ANNJA	ANNJA_XP_033116364.1,ANNJA_XP_033116373.1,ANNJA_XP_033116404.1	RMND1,TEKT1,SLC25A1	38RKJ,38I2X,38I0A	positive regulation of mitochondrial translation,Tektin 1,Belongs to the mitochondrial carrier (TC 2.A.29) family
7609	23438	WHPX01001089.1:292900..348105	Metazoa	ACTEQ	ACTEQ_EGACTEQ4350050903-PA,ACTEQ_EGACTEQ4350035588-PA,ACTEQ_EGACTEQ4350009570-PA,ACTEQ_EGACTEQ4350007863-PA,ACTEQ_EGACTEQ4350028263-PA	TNIP1,,,BMP7,PREP	2CAKQ,2E5ZN,2ETM0,38C5N,38DGX	modulation by symbiont of host I-kappaB kinase/NF-kappaB cascade,,,allantois development,serine-type exopeptidase activity
6690	18022	NW_021126399.1:984911..1003673	Metazoa,Nephrozoa	ACRMI	ACRMI_XP_029186631.1,ACRMI_XP_029186632.1,ACRMI_XP_029186633.1	CCNE1,,TP53INP1	38D9S,2QUBS,28KZ8	cell cycle G1/S phase transition,protein F13E9.13, mitochondrial-like,nuclear protein 1
782	25398	WHPX01000164.1:80068..109196	Metazoa,Nephrozoa	ACTEQ	ACTEQ_EGACTEQ4350027704-PA,ACTEQ_EGACTEQ4350008072-PA,ACTEQ_EGACTEQ4350019796-PA	,,CTRB1	KOG3656,KOG2087,38FVP	G-protein coupled receptor activity,protein-hormone receptor activity,digestion
477	1970	MRZV01000707.1:76920..232993	Metazoa,Nephrozoa	APOJA	APOJA_PIK45529.1,APOJA_PIK45530.1,APOJA_PIK45531.1,APOJA_PIK45532.1,APOJA_PIK45528.1,APOJA_PIK45534.1,APOJA_PIK45533.1	UBE2C,RANBP9,TSNAXIP1,TSNAXIP1,MCUR1,E2F4,	38MK7,38DWC,28MD5,28MD5,39SZG,399GZ,38DWU	protein modification by small protein conjugation,Ran GTPase binding,spermatogenesis,spermatogenesis,Mitochondrial calcium uniporter regulator 1,protein dimerization activity,organelle transport along microtubule
4593	19038	NW_021163026.1:2552665..2587806	Metazoa,Nephrozoa	DENGI	DENGI_XP_028396462.1,DENGI_XP_028396629.1,DENGI_XP_028396625.1,DENGI_XP_028396807.1,DENGI_XP_028396626.1,DENGI_XP_028396653.1	CLTC,ASPDH,CCDC65,SETD1B,SWAP70,	38CNM,2QVGC,2CMHW,38F3T,28KGR,2CBFY	clathrin light chain binding,aspartate dehydrogenase activity,Coiled-coil domain-containing protein 65,SET domain containing,SWAP switching B-cell complex,
3331	21802	NW_001834044.1:25026..54317	Metazoa,Nephrozoa	NEMVE	NEMVE_XP_001623846.2,NEMVE_XP_001623847.1,NEMVE_XP_032226872.1	,SYT12,	38G8V,38TEH,38G8V	fast, calcium ion-dependent exocytosis of neurotransmitter,synaptotagmin XII,fast, calcium ion-dependent exocytosis of neurotransmitter
1518	4971	Sc7u5tJ_1568:21191825..21235717	Metazoa,Nephrozoa	BRAFL	BRAFL_BL21403.1,BRAFL_BL21402.1,BRAFL_BL21401.1,BRAFL_BL21400.1	PEBP4,EGR1,ADO,BIN3	39UT4,398KZ,38T0U,38E8T	Phosphatidylethanolamine-binding protein,positive regulation of glomerular metanephric mesangial cell proliferation,cysteamine dioxygenase activity,cell septum assembly
7609	23435	WHPX01000713.1:123801..186047	Metazoa	ACTEQ	ACTEQ_EGACTEQ4350034361-PA,ACTEQ_EGACTEQ4350005353-PA,ACTEQ_EGACTEQ4350049901-PA,ACTEQ_EGACTEQ4350010994-PA,ACTEQ_EGACTEQ4350043276-PA	,,TNIP1,PREP,BMP7	2ETM0,2E5ZN,2CAKQ,38DGX,38C5N	,,modulation by symbiont of host I-kappaB kinase/NF-kappaB cascade,prolyl endopeptidase,allantois development
3299	82638	Dpe16:46417880..49471052	Metazoa,Nephrozoa	DORPE	DORPE_Dopeav2057526m,DORPE_Dopeav2057525m,DORPE_Dopeav2057528m,DORPE_Dopeav2057530m,DORPE_Dopeav2057531m,DORPE_Dopeav2057533m,DORPE_Dopeav2057534m,DORPE_Dopeav2057536m,DORPE_Dopeav2057627m	FAM188B,FAM188B,FAM188B,HSPE1,HSPE1,HSPD1,HSPD1,HSPD1,	38GJD,38GJD,38GJD,3A5MZ,3A5MZ,38BJH,38BJH,38BJH,38EYJ	Family with sequence similarity 188, member B,Family with sequence similarity 188, member B,Family with sequence similarity 188, member B,10 kDa heat shock protein,10 kDa heat shock protein,protein import into mitochondrial intermembrane space,protein import into mitochondrial intermembrane space,protein import into mitochondrial intermembrane space,It is involved in the biological process descri…
782	28429	scaffold_0021:1919249..1961804	Metazoa,Nephrozoa	EPHMU	EPHMU_Em0021g303a,EPHMU_Em0021g304a,EPHMU_Em0021g305a,EPHMU_Em0021g299a,EPHMU_Em0021g300a,EPHMU_Em0021g301a	SLC35A3,LYAR,,,SMPD2,	38DP1,39RUM,3A8JV,,39U5K,2E543	Solute carrier family 35,Cell growth-regulating nucleolar,microtubule binding,,sphingomyelin phosphodiesterase activity,
3331	34713	NC_047015.1:57583835..57724156	Metazoa,Nephrozoa	PECMA	PECMA_XP_033756469.1,PECMA_XP_033756479.1,PECMA_XP_033756494.1,PECMA_XP_033756505.1,PECMA_XP_033756457.1	ADK,ZFAND4,SLC9B2,FAM213A,EIF4A3	38C8G,38WFB,38B6Z,39U16,39J7A	adenosine kinase,ubiquitin,lithium:proton antiporter activity,Family with sequence similarity 213 member,cellular response to selenite ion
1186	76940	CAPTEscaffold_4:446910..493400	Metazoa,Nephrozoa	CAPTE	CAPTE_CapteP229064,CAPTE_CapteP217679,CAPTE_CapteP217680	PROSER3,,	2DSUW,2E5EM,2E5EM	,,Acyl-ACP thioesterase
4593	18908	NW_021163188.1:12153..47238	Metazoa,Nephrozoa	DENGI	DENGI_XP_028415180.1,DENGI_XP_028415211.1,DENGI_XP_028415221.1,DENGI_XP_028415237.1,DENGI_XP_028415208.1,DENGI_XP_028415223.1	CLTC,ASPDH,CCDC65,SETD1B,SWAP70,	38CNM,2QVGC,2CMHW,38F3T,28KGR,2CBFY	clathrin light chain binding,aspartate dehydrogenase activity,Coiled-coil domain-containing protein 65,SET domain containing 1B,SWAP switching B-cell complex,
4447	23433	Contig13392:199953..220643	Metazoa,Nephrozoa	AMPQU	AMPQU_Aqu2.1.30912_001,AMPQU_Aqu2.1.30915_001,AMPQU_Aqu2.1.30916_001	GSTM3,GSTM3,GSTM3	38YPE,38YPE,38YPE	glutathione transferase activity,glutathione transferase activity,glutathione transferase activity
782	25172	WHPX01000226.1:422025..438397	Metazoa,Nephrozoa	ACTEQ	ACTEQ_EGACTEQ4350008461-PA,ACTEQ_EGACTEQ4350032007-PA,ACTEQ_EGACTEQ4350053347-PA,ACTEQ_EGACTEQ4350027431-PA	,,,	,KOG1217,KOG1217,KOG1217	,calcium ion binding,calcium ion binding,calcium ion binding
1712	12564	LOTGIsca_15:1339163..1413703	Metazoa,Nephrozoa	LOTGI	LOTGI_LotgiP157817,LOTGI_LotgiP230812,LOTGI_LotgiP157825,LOTGI_LotgiP157826,LOTGI_LotgiP112523,LOTGI_LotgiP149761,LOTGI_LotgiP157823,LOTGI_LotgiP157824	PTPN9,CDC34,,,MBD2,C15orf43,,	2QR81,38MXY,39WFT,39WFT,39CMC,2BHFP,2DC8A,2DC8A	protein tyrosine phosphatase activity,protein modification by small protein conjugation,peptidase activity,peptidase activity,methylation-dependent chromatin silencing,meiotic attachment of telomere to nuclear envelope,Tetratricopeptide repeat protein,Tetratricopeptide repeat protein
2648	316	WHPX01000989.1:1151929..1241589	Metazoa,Nephrozoa	ACTEQ	ACTEQ_EGACTEQ4350021934-PA,ACTEQ_EGACTEQ4350031301-PA,ACTEQ_EGACTEQ4350046738-PA,ACTEQ_EGACTEQ4350029813-PA,ACTEQ_EGACTEQ4350037156-PA,ACTEQ_EGACTEQ4350009794-PA,ACTEQ_EGACTEQ4350043489-PA,ACTEQ_EGACTEQ4350009877-PA,ACTEQ_EGACTEQ4350040075-PA	MAP1LC3C,KIAA0586,IRF2BP2,ILKAP,VIPAS39,,,DPP3,pmvk	3A21N,28NC6,38HR8,39P56,38HNR,38FEE,,38E6G,29ZP3	Belongs to the ATG8 family,Hedgehog signalling target,interferon regulatory factor,protein serine/threonine phosphatase activity,peptidyl-lysine hydroxylation,Annexin repeats,,dipeptidyl-peptidase activity,Phosphomevalonate kinase
7648	9873	NW_022145597.1:33408503..33567356	Metazoa,Nephrozoa	STRPU	STRPU_XP_030838342.1,STRPU_XP_030838341.1,STRPU_XP_030838344.1,STRPU_XP_030838348.1,STRPU_XP_011665124.1	STK25,XRRA1,NKAP,,ZNHIT1	38G1B,39SV2,38BNU,2E2X1,3A0P6	serine threonine-protein kinase,X-ray radiation,NFKB activating protein,EF-hand domain pair,Zinc finger HIT domain-containing protein 1
21366	84737	NW_014578201.1:7733..90841	Metazoa,Nephrozoa	PRICA	PRICA_XP_014675491.1,PRICA_XP_014675488.1,PRICA_XP_014675490.1	TTC38,TTC38,TTC38	39173,39173,39173	,,
12097	27637	Contig13338:87171..116577	Metazoa,Nephrozoa	AMPQU	AMPQU_Aqu2.1.28229_001,AMPQU_Aqu2.1.28233_001,AMPQU_Aqu2.1.28235_001,AMPQU_Aqu2.1.28232_001	,,ZNFX1,ZNFX1	38E0G,38E0G,38E0G,38E0G	AAA domain,AAA domain,NFX1-type zinc finger-containing protein,NFX1-type zinc finger-containing protein
782	82266	NW_018388336.1:344752..366873	Metazoa,Nephrozoa	EXAPA	EXAPA_XP_028519460.1,EXAPA_XP_020916582.1,EXAPA_XP_020916543.1,EXAPA_XP_020916565.1	SMPD2,AEBP2,,SVIP	39U5K,39RF6,KOG1217,2DDDB	sphingomyelin phosphodiesterase activity,nucleic acid binding,calcium ion binding,negative regulation of VCP-NPL4-UFD1 AAA ATPase complex assembly
4800	22862	SWAQ01000004.1:5788340..5860798	Metazoa	RHOES	RHOES_mRNA.RE08239,RHOES_mRNA.RE08238,RHOES_mRNA.RE08237,RHOES_mRNA.RE08241,RHOES_mRNA.RE08240	ANKRD27,MCAT,TRIM71,APCDD1,E2F4	38D3T,38EIQ,38F95,28HNT,399GZ	negative regulation of SNARE complex assembly,malonyltransferase activity,tripartite motif containing 71, E3 ubiquitin protein ligase,Wnt-protein binding,Transcription factor
782	82443	SWAQ01000107.1:4142825..4210494	Metazoa,Nephrozoa	RHOES	RHOES_mRNA.RE02269,RHOES_mRNA.RE02270,RHOES_mRNA.RE02271,RHOES_mRNA.RE02267,RHOES_mRNA.RE02268	,PLD1,SMPD2,,	KOG2649,38G6H,39U5K,,	metallocarboxypeptidase activity,phospholipase D activity,sphingomyelin phosphodiesterase activity,,
3263	35919	MRZV01000239.1:2192..384851	Metazoa,Nephrozoa	APOJA	APOJA_PIK54651.1,APOJA_PIK54652.1,APOJA_PIK54653.1,APOJA_PIK54658.1,APOJA_PIK54662.1	,FEN1,DDX27,ECI2,VPS4B	,38GN8,38JKP,38F2P,35MS2	,exonuclease activity,Belongs to the DEAD box helicase family,dodecenoyl-CoA delta-isomerase activity,positive regulation of centriole elongation
477	27621	Contig13489:207894..220057	Metazoa,Nephrozoa	AMPQU	AMPQU_Aqu2.1.38375_001,AMPQU_Aqu2.1.38377_001,AMPQU_Aqu2.1.38379_001,AMPQU_Aqu2.1.38378_001,AMPQU_Aqu2.1.38376_001,AMPQU_Aqu2.1.38381_001,AMPQU_Aqu2.1.38382_001	,,CCDC90B,CCDC90B,RANBP9,ELMOD3,TTC27	3A621,3A621,38HEU,38HEU,38DWC,38B5P,38BIC	gamma-glutamylcyclotransferase activity,gamma-glutamylcyclotransferase activity,Protein of unknown function (DUF1640),Protein of unknown function (DUF1640),RAN binding protein,ELMO/CED-12 family,tetratricopeptide repeat
4800	23080	ScYm1zk_876:3506212..3545505	Metazoa	SANMA	SANMA_Sma_025215-T1,SANMA_Sma_025216-T1,SANMA_Sma_025217-T1,SANMA_Sma_025218-T1,SANMA_Sma_025213-T1,SANMA_Sma_025214-T1	ANKRD27,MCAT,TRIM71,DDX1,APCDD1,E2F4	38D3T,38EIQ,38F95,38F31,28HNT,399GZ	negative regulation of SNARE complex assembly,malonyltransferase activity,tripartite motif containing 71, E3 ubiquitin protein ligase,DNA/RNA helicase activity,Wnt-protein binding,Transcription factor
2648	18163	MRZV01000007.1:327563..517535	Metazoa,Nephrozoa	APOJA	APOJA_PIK62672.1,APOJA_PIK62673.1,APOJA_PIK62678.1,APOJA_PIK62679.1,APOJA_PIK62671.1,APOJA_PIK62670.1	MAP1LC3C,KIAA0586,TIMM9,,TAF6L,MIS18BP1	3A21N,28NC6,3A3QW,38BWT,38HFV,28JFK	Autophagy protein Atg8 ubiquitin like,kiaa0586,protein import into mitochondrial inner membrane,Ras family,histone H3 acetylation,cell division
4593	24332	scaffold_0015:4127712..4144636	Metazoa,Nephrozoa	EPHMU	EPHMU_Em0015g633a,EPHMU_Em0015g634a,EPHMU_Em0015g635a,EPHMU_Em0015g636a	CCT6A,MLEC,FAM57A,PSP	38EFP,38DV4,39TPW,37KDM	unfolded protein binding,malectin,family with sequence similarity 57, member A,Phosphoserine phosphatase
307	78400	Sc4wPfr_272:462793..516516	Metazoa	HYDVU	HYDVU_Sc4wPfr_272.g11351.t1,HYDVU_Sc4wPfr_272.g11352.t1,HYDVU_Sc4wPfr_272.g11354.t1,HYDVU_Sc4wPfr_272.g11355.t1	,,MATN1,	KOG3544,KOG3544,38I5U,38CJN	structural constituent of cuticle,structural constituent of cuticle,chondrocyte morphogenesis,collagen
5026	23424	WHPX01000314.1:302821..314231	Metazoa,Nephrozoa	ACTEQ	ACTEQ_EGACTEQ4350024184-PA,ACTEQ_EGACTEQ4350024849-PA,ACTEQ_EGACTEQ4350041689-PA	MPEG1,MPEG1,MPEG1	28J89,28J89,28J89	MAC/Perforin domain,Macrophage-expressed gene 1 protein,MAC/Perforin domain
3263	15661	NW_021126399.1:1007072..1099564	Metazoa,Nephrozoa	ACRMI	ACRMI_XP_029186517.1,ACRMI_XP_029186520.1,ACRMI_XP_029186518.1,ACRMI_XP_029186521.1,ACRMI_XP_029186524.1,ACRMI_XP_029186483.1,ACRMI_XP_029186621.1,ACRMI_XP_029186635.1	ATXN1L,GMPR,,,NEURL2,SEH1L,FANCA,CDYL	38CXR,38BP6,38F2P,38F2P,38EBY,38GGF,28KSI,38BE1	positive regulation of hematopoietic stem cell proliferation,GMP reductase activity,dodecenoyl-CoA delta-isomerase activity,dodecenoyl-CoA delta-isomerase activity,intracellular signal transduction,positive regulation of TORC1 signaling,Fanconi anaemia group A protein N terminus,Chromodomain protein, Y-like
9169	5129	Sc7u5tJ_1587:22098381..22185955	Metazoa,Nephrozoa	BRAFL	BRAFL_BL28091.1,BRAFL_BL28093.1,BRAFL_BL28095.1,BRAFL_BL28094.1,BRAFL_BL28092.1	ATP6AP1,DNAH12,IQUB,DNAH12,RPS23	38GXF,38EZQ,28JBT,3AEN8,39ZWD	ATPase, H transporting, lysosomal accessory protein,heavy chain,smoothened signaling pathway,heavy chain 12,Belongs to the universal ribosomal protein uS12 family
5026	27292	scis375:147165..240176	Metazoa,Nephrozoa	SYCCI	SYCCI_scpid41017,SYCCI_scpid40442,SYCCI_scpid34220,SYCCI_scpid39704,SYCCI_scpid30640	MPEG1,MPEG1,MPEG1,MPEG1,MPEG1	28J89,28J89,28J89,28J89,28J89	MAC/Perforin domain,MAC/Perforin domain,MAC/Perforin domain,MAC/Perforin domain,MAC/Perforin domain
782	19024	NW_021163031.1:266230..279738	Metazoa,Nephrozoa	DENGI	DENGI_XP_028397983.1,DENGI_XP_028397985.1,DENGI_XP_028397984.1	CTRC,CTRC,CTRC	38CGF,38CGF,38CGF	serine-type endopeptidase activity,serine-type endopeptidase activity,serine-type endopeptidase activity
4447	26998	scaffold13124_cov152:113177..292780	Metazoa,Nephrozoa	PTYFL	PTYFL_pfl_40v0_9_20150316_1g16641.t1,PTYFL_pfl_40v0_9_20150316_1g16642.t1,PTYFL_pfl_40v0_9_20150316_1g16643.t1,PTYFL_pfl_40v0_9_20150316_1g16647.t1	GSTM3,,GSTM3,	38YPE,38YPE,38YPE,KOG4294	glutathione transferase activity,glutathione transferase activity,Glutathione S-transferase mu,sodium channel activity
1773	17653	WHPX01000294.1:131948..157612	Metazoa	ACTEQ	ACTEQ_EGACTEQ4350027794-PA,ACTEQ_EGACTEQ4350022102-PA,ACTEQ_EGACTEQ4350010608-PA,ACTEQ_EGACTEQ4350000919-PA	,UXT,NELFB,	39XPH,3A040,2C1MK,2QR3J	UDP-glucoronosyl and UDP-glucosyl transferase,beta-tubulin binding,negative regulation of transcription elongation from RNA polymerase II promoter,alpha/beta hydrolase fold
782	18408	scaffold_93:96934..124979	Metazoa,Nephrozoa	CLYHE	CLYHE_TCONS_00073501,CLYHE_TCONS_00073515,CLYHE_TCONS_00073516	,,	38EWX,38EWX,38EWX	alpha1-adrenergic receptor activity,alpha1-adrenergic receptor activity,alpha1-adrenergic receptor activity
9169	40815	LFEI01000946:1137..58357	Metazoa,Nephrozoa	LINAN	LINAN_g25731.t1,LINAN_g25732.t1,LINAN_g25733.t1	DNAH12,IQUB,IQUB	38EZQ,28JBT,28JBT	heavy chain,smoothened signaling pathway,smoothened signaling pathway
1518	8137	NC_037594.1:30836602..30864591	Metazoa,Nephrozoa	POMCA	POMCA_XP_025094808.1,POMCA_XP_025093516.1,POMCA_XP_025093518.1	EGR1,ADO,BIN3	398KZ,38T0U,38E8T	positive regulation of glomerular metanephric mesangial cell proliferation,cysteamine dioxygenase activity,bridging integrator 3
423	27932	Contig13501:266665..287536	Metazoa	AMPQU	AMPQU_Aqu2.1.39989_001,AMPQU_Aqu2.1.39990_001,AMPQU_Aqu2.1.39991_001,AMPQU_Aqu2.1.39992_001,AMPQU_Aqu2.1.39988_001,AMPQU_Aqu2.1.39993_001	C11orf65,FGFR1OP,MAN1A2,MAN1A2,PDXK,MAP3K15	28KCH,28IVC,3ANH5,3ANH5,38DBW,38K25	Chromosome 11 open reading frame 65,FGFR1 oncogene partner,mannosyl-oligosaccharide 1,2-alpha-mannosidase activity,mannosyl-oligosaccharide 1,2-alpha-mannosidase activity,pyridoxal 5'-phosphate salvage,Mitogen-activated protein kinase kinase kinase
4261	76788	GWHACBE00000001:108778335..108949491	Metazoa,Nephrozoa	EISAN	EISAN_GWHPACBE002570,EISAN_GWHPACBE002574,EISAN_GWHPACBE002575	CCND3,exc-4,PFN4	39VHD,38DYR,3A20D	positive regulation of cyclin-dependent protein serine/threonine kinase activity,chloride channel activity,Profilin
927	27645	Contig13447:229627..236263	Metazoa,Nephrozoa	AMPQU	AMPQU_Aqu2.1.34402_001,AMPQU_Aqu2.1.34403_001,AMPQU_Aqu2.1.34404_001,AMPQU_Aqu2.1.34405_001	GLYAT,GLYAT,,	2D0CX,2D0CX,2CTBC,	Glycine N-acyltransferase-like,Glycine N-acyltransferase-like,FR47-like protein,
1556	4320	NC_047076.1:14186764..14252408	Metazoa,Nephrozoa	ASTRU	ASTRU_XP_033639709.1,ASTRU_XP_033639559.1,ASTRU_XP_033639509.1,ASTRU_XP_033639374.1,ASTRU_XP_033639372.1,ASTRU_XP_033639377.1	,NSUN6,HSPD1,HSPE1,CS,PSMB3	2EVMN,38JVK,38BJH,3A5MZ,38CK5,38GZR	fusion of sperm to egg plasma membrane involved in single fertilization,tRNA (cytosine-5-)-methyltransferase activity,60 kDa heat shock protein,10 kDa heat shock protein,citrate (Si)-synthase activity,threonine-type endopeptidase activity
1712	10006	NW_022145615.1:11924654..12188685	Metazoa,Nephrozoa	STRPU	STRPU_XP_030832976.1,STRPU_XP_786425.2,STRPU_XP_011678571.1	,MEX3C,MBD2	38H9X,38EDI,39CMC	oligomeric golgi complex,Mex-3 RNA binding family member,methylation-dependent chromatin silencing
5222	49310	Seg4353:11196..57134	Metazoa	AURAU	AURAU_Seg4353.2,AURAU_Seg4353.3,AURAU_Seg4353.4,AURAU_Seg4353.5,AURAU_Seg4353.6	KLHDC9,RSAD1,RPSA,ECSIT,GALR2	39TQA,2QRH0,38E10,38FVZ,393BQ	cyclin binding,coproporphyrinogen oxidase activity,laminin receptor activity,regulation of oxidoreductase activity,Belongs to the G-protein coupled receptor 1 family
14318	21660	NW_001834380.1:1213352..1268221	Metazoa	NEMVE	NEMVE_XP_032242735.1,NEMVE_XP_001636944.1,NEMVE_XP_032242739.1,NEMVE_XP_032242726.1,NEMVE_XP_032242727.1	,,RNPS1,,ERN1	2QSR9,2QSR9,39ACZ,38FKV,38FA9	Possible lysine decarboxylase,Possible lysine decarboxylase,negative regulation of mRNA splicing, via spliceosome,lipid binding,Endoplasmic reticulum to nucleus signaling
782	21127	Sc4wPfr_484:787806..874452	Metazoa,Nephrozoa	HYDVU	HYDVU_Sc4wPfr_484.g18316.t1,HYDVU_Sc4wPfr_484.g18317.t1,HYDVU_Sc4wPfr_484.g18318.t1	,,	KOG3656,KOG3656,KOG3656	G-protein coupled receptor activity,G-protein coupled receptor activity,G-protein coupled receptor activity
1712	12563	chr1_303_116558012:94955965..95152157	Metazoa,Nephrozoa	ACHFU	ACHFU_Afu001403,ACHFU_Afu001406,ACHFU_Afu001407	,PTPN9,CDC34	39WFT,2QR81,38MXY	peptidase activity,protein tyrosine phosphatase activity,protein modification by small protein conjugation
782	22017	NW_001834374.1:55974..84358	Metazoa,Nephrozoa	NEMVE	NEMVE_XP_032241983.1,NEMVE_XP_001636270.2,NEMVE_XP_032241931.1	,CTRB1,CTRB1	3APPU,38FVP,38FVP	Trypsin-like serine protease,digestion,digestion
1712	5947	NW_021163033.1:176846..218168	Metazoa,Nephrozoa	DENGI	DENGI_XP_028398919.1,DENGI_XP_028398943.1,DENGI_XP_028398941.1,DENGI_XP_028398922.1,DENGI_XP_028398921.1,DENGI_XP_028399226.1	C15orf43,MEX3C,COG1,MBD2,MBD3,KIAA1161	2BHFP,38EDI,38H9X,39CMC,39CMC,38C67	Telomere repeat binding bouquet formation protein 2,metal ion binding,Component of oligomeric golgi complex 1,domain protein,domain protein 3,Belongs to the glycosyl hydrolase 31 family
6606	22219	NW_001834150.1:41431..230882	Metazoa	NEMVE	NEMVE_XP_001625600.2,NEMVE_XP_032228925.1,NEMVE_XP_001625601.2,NEMVE_XP_001625607.1,NEMVE_XP_032228935.1	,ALPL,ALPL,,SMCR8	,38GD6,38GD6,,28KF2	,alkaline phosphatase activity,alkaline phosphatase activity,,positive regulation of autophagosome maturation
4447	23434	WHPX01001271.1:130350..157246	Metazoa,Nephrozoa	ACTEQ	ACTEQ_EGACTEQ4350006811-PA,ACTEQ_EGACTEQ4350050521-PA,ACTEQ_EGACTEQ4350024401-PA,ACTEQ_EGACTEQ4350012629-PA	GSTM3,GSTM3,GSTM3,GSTM3	38YPE,38YPE,38YPE,38YPE	glutathione transferase activity,glutathione transferase activity,glutathione transferase activity,glutathione transferase activity
4447	34040	NC_047021.1:11536952..11676796	Metazoa,Nephrozoa	PECMA	PECMA_XP_033746300.1,PECMA_XP_033746301.1,PECMA_XP_033746303.1,PECMA_XP_033746298.1,PECMA_XP_033746306.1	GSTM3,ARL8B,CTSC,EFCAB12,ECE2	38YPE,38F0Z,38F76,28KIH,38BNF	glutathione transferase activity,Belongs to the small GTPase superfamily. Arf family,Belongs to the peptidase C1 family,EF-hand calcium binding domain 12,peptide hormone processing
4091	82534	ScYm1zk_772:1315702..1391094	Metazoa	SANMA	SANMA_Sma_018800-T1,SANMA_Sma_018800-T2,SANMA_Sma_018801-T1,SANMA_Sma_018803-T1,SANMA_Sma_018805-T1,SANMA_Sma_018793-T1,SANMA_Sma_018799-T1	SDSL,SDSL,OSBP,,SDS,,	38BCJ,38BCJ,38D4N,392EQ,38BCJ,38D8J,39TF9	serine dehydratase-like,serine dehydratase-like,positive regulation of growth of symbiont in host,Sel1-like repeats.,Serine dehydratase,protein modification by small protein conjugation,NF-kappaB binding
782	24507	WHPX01000053.1:15676..202129	Metazoa,Nephrozoa	ACTEQ	ACTEQ_EGACTEQ4350040712-PA,ACTEQ_EGACTEQ4350019822-PA,ACTEQ_EGACTEQ4350045817-PA,ACTEQ_EGACTEQ4350038203-PA,ACTEQ_EGACTEQ4350031907-PA,ACTEQ_EGACTEQ4350031658-PA,ACTEQ_EGACTEQ4350034337-PA,ACTEQ_EGACTEQ4350043946-PA	,,,,YKT6,TMEM127,IMMT,UNG	38EWX,38EWX,,38BQB,38SXN,2CBHU,38GXM,38HPB	alpha1-adrenergic receptor activity,alpha1-adrenergic receptor activity,,3',5'-cyclic-GMP phosphodiesterase activity,protein-cysteine S-acyltransferase activity,transmembrane protein 127,cristae formation,base-excision repair, AP site formation via deaminated base removal
782	15401	NW_021126450.1:378772..493725	Metazoa,Nephrozoa	ACRMI	ACRMI_XP_029192617.1,ACRMI_XP_029192620.1,ACRMI_XP_029192618.1,ACRMI_XP_029192550.1,ACRMI_XP_029192638.1,ACRMI_XP_029192640.1,ACRMI_XP_029192637.1,ACRMI_XP_029192558.1,ACRMI_XP_029192552.1	PLAA,HTR1F,HTR1F,HTR1F,HTR1F,HTR1F,SYNRG,CENPW,C8orf76	3591I,38CJ8,38CJ8,38CJ8,38CJ8,38CJ8,39RW2,2EA4J,28PM0	Phospholipase A2-activating protein,serotonin receptor activity,serotonin receptor activity,serotonin receptor activity,serotonin receptor activity,serotonin receptor activity,synergin gamma,kinetochore assembly,protein C8orf76 homolog
3263	35788	NW_022756123.1:954355..976747	Metazoa,Nephrozoa	ANNJA	ANNJA_XP_033126077.1,ANNJA_XP_033126076.1,ANNJA_XP_033126075.1	LRRC69,FEN1,DDX27	38BF2,38GN8,38JKP	Leucine rich repeat,exonuclease activity,Belongs to the DEAD box helicase family
4593	23432	Contig13382:14127..47410	Metazoa,Nephrozoa	AMPQU	AMPQU_Aqu2.1.30395_001,AMPQU_Aqu2.1.30396_001,AMPQU_Aqu2.1.30397_001,AMPQU_Aqu2.1.30398_001,AMPQU_Aqu2.1.30393_001,AMPQU_Aqu2.1.30399_001,AMPQU_Aqu2.1.30394_001	RPLP2,MLEC,CCT6A,FAM57A,PSPH,TPCN1,HPD	3A5KC,38DV4,38EFP,39TPW,38F2C,38C6H,38BA4	translational elongation,malectin,unfolded protein binding,family with sequence similarity 57, member A,phosphoserine phosphatase,NAADP-sensitive calcium-release channel activity,4-hydroxyphenylpyruvate dioxygenase activity
5752	6996	LFEI01000259:202192..223419	Metazoa,Nephrozoa	LINAN	LINAN_g12912.t1,LINAN_g12913.t1,LINAN_g12914.t1	,,TEKT1	38HGH,38I0A,38I2X	vWA found in TerF C terminus,It is involved in the biological process described with transmembrane transport,Tektin 1
782	18236	Seg1891:119944..156078	Metazoa,Nephrozoa	AURAU	AURAU_Seg1891.11,AURAU_Seg1891.12_Seg1891.13,AURAU_Seg1891.14,AURAU_Seg1891.9	PRSS56,PRSS56,,	396WP,396WP,38CGF,	serine-type endopeptidase activity,serine-type endopeptidase activity,Belongs to the peptidase S1 family,
7648	87644	NW_022145597.1:33010823..33148548	Metazoa,Nephrozoa	STRPU	STRPU_XP_789842.3,STRPU_XP_030838328.1,STRPU_XP_030838331.1,STRPU_XP_030838327.1	XRRA1,NKAP,,ZNHIT1	39SV2,38BNU,2E2X1,3A0P6	X-ray radiation,NFKB activating protein,EF-hand domain pair,Zinc finger HIT domain-containing protein 1
3331	12838	LOTGIsca_5:3451679..3481684	Metazoa,Nephrozoa	LOTGI	LOTGI_LotgiP229075,LOTGI_LotgiP210168,LOTGI_LotgiP210172	,RHOT2,SLC9B2	COG2319,38DXT,38B6Z	Cell division cycle,mitochondrial outer membrane permeabilization,lithium:proton antiporter activity
782	25173	WHPX01000697.1:76559..92170	Metazoa,Nephrozoa	ACTEQ	ACTEQ_EGACTEQ4350051138-PA,ACTEQ_EGACTEQ4350021336-PA,ACTEQ_EGACTEQ4350041575-PA,ACTEQ_EGACTEQ4350045907-PA	spn-E,spn-E,spn-E,spn-E	38ETH,38ETH,38ETH,38ETH	ATP-dependent RNA helicase,ATP-dependent RNA helicase,ATP-dependent RNA helicase,ATP-dependent RNA helicase
3299	45246	NW_005819523.1:119255..895954	Metazoa,Nephrozoa	LATCH	LATCH_XP_014345884.1,LATCH_XP_014345885.1,LATCH_XP_014345886.1	VIPR1,GHRH-LR,ADCYAP1R1	38FV4,38FRM,39X4W	vasoactive intestinal polypeptide receptor activity,Hormone receptor domain,receptor type I
7128	28792	scaffold_0014:5661397..5694897	Metazoa,Nephrozoa	EPHMU	EPHMU_Em0014g667a,EPHMU_Em0014g668a,EPHMU_Em0014g671a,EPHMU_Em0014g672a	HSPA8,HSPA8,,HSPA8	38BSZ,38BSZ,38BSZ,34V8P	Heat shock cognate 71 kDa protein,Heat shock cognate 71 kDa protein,protein refolding,Heat shock cognate 71 kDa
7229	28128	Contig13482:390552..406008	Metazoa	AMPQU	AMPQU_Aqu2.1.37623_001,AMPQU_Aqu2.1.37626_001,AMPQU_Aqu2.1.37627_001	TTC6,SUV420H1,CAPRIN1	38DM6,COG1437,28MXV	TeTratriCopeptide repeat,histone methyltransferase activity (H4-K20 specific),cell cycle associated protein
12097	27639	MRZV01000001.1:1194766..1328185	Metazoa,Nephrozoa	APOJA	APOJA_PIK63030.1,APOJA_PIK63033.1,APOJA_PIK63034.1,APOJA_PIK63035.1,APOJA_PIK63036.1,APOJA_PIK63037.1,APOJA_PIK63039.1	ZNFX1,ZNFX1,ZNFX1,ZNFX1,ZNFX1,ZNFX1,ZNFX1	38E0G,38E0G,38E0G,38E0G,38E0G,38E0G,38E0G	NFX1-type zinc finger-containing protein,NFX1-type zinc finger-containing protein,NFX1-type zinc finger-containing protein,NFX1-type zinc finger-containing protein,NFX1-type zinc finger-containing protein,NFX1-type zinc finger-containing protein,NFX1-type zinc finger-containing protein
5752	53074	JH431878:332424..368599	Metazoa,Nephrozoa	STRMA	STRMA_SMAR014116-PA,STRMA_SMAR009247-PA,STRMA_SMAR009246-PA,STRMA_SMAR009243-PA,STRMA_SMAR009251-PA	,,,Tektin-C,	38C9A,38CE6,38DGW,38I2X,38I0A	Rogdi leucine zipper containing protein,Converts proline to delta-1-pyrroline-5-carboxylate,Converts proline to delta-1-pyrroline-5-carboxylate,Tektin family,Belongs to the mitochondrial carrier (TC 2.A.29) family
6606	18010	Contig13429:10372..25288	Metazoa	AMPQU	AMPQU_Aqu2.1.33026_001,AMPQU_Aqu2.1.33027_001,AMPQU_Aqu2.1.33029_001,AMPQU_Aqu2.1.33030_001,AMPQU_Aqu2.1.33032_001,AMPQU_Aqu2.1.33025_001,AMPQU_Aqu2.1.33028_001	,SMCR8,FAM76B,FAM76B,FAM76B,,	,28KF2,KOG3990,KOG3990,KOG3990,2E5ZE,3A3V7	,Smith-Magenis syndrome chromosomal region candidate gene 8 protein,Family with sequence similarity 76 member,Family with sequence similarity 76 member,Family with sequence similarity 76 member,,intracellular protein transport in other organism involved in symbiotic interaction
1353	22671	scaffold2984_cov123:117489..386529	Metazoa,Nephrozoa	PTYFL	PTYFL_pfl_40v0_9_20150316_1g6269.t1,PTYFL_pfl_40v0_9_20150316_1g6270.t1,PTYFL_pfl_40v0_9_20150316_1g6274.t1,PTYFL_pfl_40v0_9_20150316_1g6272.t1	WDR78,MIER3,,MAST2	38CVN,38GX8,1KUYA,38D7M	WD repeat domain 78,DNA binding,Protein phosphatase 2C,magnesium ion binding
1186	87805	LOTGIsca_16:2767770..3296476	Metazoa,Nephrozoa	LOTGI	LOTGI_LotgiP213289,LOTGI_LotgiP158322,LOTGI_LotgiP186676	TMEM145,,RPS25	39RJ2,38FF5,3A683	response to pheromone,Etoposide-induced protein 2.4,ribosomal small subunit assembly
782	17155	WHPX01000489.1:311991..381710	Metazoa,Nephrozoa	ACTEQ	ACTEQ_EGACTEQ4350027015-PA,ACTEQ_EGACTEQ4350004289-PA,ACTEQ_EGACTEQ4350018487-PA,ACTEQ_EGACTEQ4350006118-PA	NMUR1,GALR1,GALR1,	39535,393BQ,393BQ,KOG1591	neuromedin U receptor activity,galanin-activated signaling pathway,galanin-activated signaling pathway,procollagen-proline 4-dioxygenase activity
782	82362	scaffold483:104822..329433	Metazoa,Nephrozoa	MORVI	MORVI_scaffold483.g5.t1,MORVI_scaffold483.g6.t2,MORVI_scaffold483.g7.t1,MORVI_scaffold483.g3.t1,MORVI_scaffold483.g4.t1	,Pld,Pld,,	KOG3516,38G6H,38G6H,KOG4729,	biological adhesion,phospholipase D activity,phospholipase D activity,carbohydrate binding,
4261	367	WHPX01001153.1:2083..47650	Metazoa,Nephrozoa	ACTEQ	ACTEQ_EGACTEQ4350000994-PB,ACTEQ_EGACTEQ4350045410-PA,ACTEQ_EGACTEQ4350038161-PA,ACTEQ_EGACTEQ4350019260-PA,ACTEQ_EGACTEQ4350050909-PA	MPC1,FAM228B,PFN4,,LSM10	3A5JS,2BEB5,3A20D,2D3YD,3A8FY	mitochondrial pyruvate transmembrane transport,,sequestering of actin monomers,,LSM domain
4261	5449	CAPTEscaffold_4:806220..870135	Metazoa,Nephrozoa	CAPTE	CAPTE_CapteP184268,CAPTE_CapteP217717,CAPTE_CapteP217718,CAPTE_CapteP184272,CAPTE_CapteP54530	exc-4,PFN4,FAM228B,PPIL6,CCND3	38DYR,3A20D,2BEB5,39R3U,39VHD	chloride channel activity,Profilin,,peptidyl-prolyl cis-trans isomerase activity,positive regulation of cyclin-dependent protein serine/threonine kinase activity
4447	33089	chr0:41904560..42020495	Metazoa,Nephrozoa	MIZYE	MIZYE_PY_T00747,MIZYE_PY_T00748,MIZYE_PY_T00749,MIZYE_PY_T00746,MIZYE_PY_T00750,MIZYE_PY_T00751	,ARL8B,CTSC,EFCAB12,,Nep3	38YPE,38F0Z,38F76,28KIH,,38BNF	glutathione transferase activity,Belongs to the small GTPase superfamily. Arf family,Belongs to the peptidase C1 family,EF-hand calcium binding domain 12,,metalloendopeptidase activity. It is involved in the biological process described with proteolysis
2648	37060	scaffold17191_cov141:6263..127515	Metazoa,Nephrozoa	PTYFL	PTYFL_pfl_40v0_9_20150316_1g18854.t1,PTYFL_pfl_40v0_9_20150316_1g18855.t1,PTYFL_pfl_40v0_9_20150316_1g18856.t1,PTYFL_pfl_40v0_9_20150316_1g18857.t1	TAF6L,MAP1LC3C,IRF2BP2,	38HFV,3A21N,38HR8,	histone H3 acetylation,Autophagy protein Atg8 ubiquitin like,regulation of nucleic acid-templated transcription,
5026	27261	dd_Smes_g4_31:615260..713230	Metazoa,Nephrozoa	SCHME	SCHME_SMEST044677002.1,SCHME_SMEST044678001.1,SCHME_SMEST044680001.1,SCHME_SMEST044681003.1,SCHME_SMEST044682001.1,SCHME_SMEST044672001.1	MPEG1,MPEG1,MPEG1,MPEG1,MPEG1,	28J89,28J89,28J89,28J89,28J89,	MAC/Perforin domain,MAC/Perforin domain,Macrophage-expressed gene 1,MAC/Perforin domain,MAC/Perforin domain,
7128	28624	scaffold_0013:4481897..4508475	Metazoa,Nephrozoa	EPHMU	EPHMU_Em0013g646a,EPHMU_Em0013g648a,EPHMU_Em0013g650a	HSPA8,,	38BSZ,37K68,37K68	Heat shock cognate 71 kDa protein,mediator of RNA polymerase II transcription subunit,mediator of RNA polymerase II transcription subunit
782	24836	WHPX01001034.1:198965..250420	Metazoa,Nephrozoa	ACTEQ	ACTEQ_EGACTEQ4350027321-PA,ACTEQ_EGACTEQ4350040960-PA,ACTEQ_EGACTEQ4350035602-PA	,,	3A4GA,3A4GA,3A4GA	MAC/Perforin domain,MAC/Perforin domain,MAC/Perforin domain
5752	51878	NW_021163038.1:204373..241410	Metazoa,Nephrozoa	DENGI	DENGI_XP_028400738.1,DENGI_XP_028400731.1,DENGI_XP_028400735.1,DENGI_XP_028400308.1	ROGDI,,,PGAM5	38C9A,38DGW,38CE6,38VED	Rogdi homolog,Converts proline to delta-1-pyrroline-5-carboxylate,proline dehydrogenase activity,PGAM family member 5, serine threonine protein phosphatase, mitochondrial
1712	7574	NC_043012.1:44291686..53143259	Metazoa,Nephrozoa	OCTSI	OCTSI_XP_029646285.1,OCTSI_XP_029646348.1,OCTSI_XP_029646535.1,OCTSI_XP_029646211.1,OCTSI_XP_029646344.1	,,COG1,MBD2,	,38EDI,38H9X,39CMC,2DC8A	,Zinc ion binding,oligomeric golgi complex,methylation-dependent chromatin silencing,Tetratricopeptide repeat protein
7936	38954	NW_018381650.1:2077653..2213517	Metazoa,Nephrozoa	PARTE	PARTE_XP_021003831.1,PARTE_XP_015904717.1,PARTE_XP_015911306.2	,,ABCC4	38CH6,38CH6,38CH6	It is involved in the biological process described with transmembrane transport,It is involved in the biological process described with transmembrane transport,Multidrug resistance-associated protein 4-like
1186	28549	scaffold_0006:9656021..9770679	Metazoa,Nephrozoa	EPHMU	EPHMU_Em0006g1034a,EPHMU_Em0006g1035a,EPHMU_Em0006g1040a,EPHMU_Em0006g1042a,EPHMU_Em0006g1043a	,ASCC2,SLC2A13,RPS25,ARCN1	38C63,38GXB,38C63,3A683,38CXD	Belongs to the major facilitator superfamily. Sugar transporter (TC 2.A.1.1) family,nucleic acid-templated transcription,Belongs to the major facilitator superfamily. Sugar transporter (TC 2.A.1.1) family,ribosomal protein,cerebellar Purkinje cell layer maturation
927	28973	LOTGIsca_1:8673570..8687269	Metazoa,Nephrozoa	LOTGI	LOTGI_LotgiP152510,LOTGI_LotgiP152511,LOTGI_LotgiP152512	GLYATL3,,	2CTBC,2CZHR,2CZHR	transferase activity, transferring acyl groups other than amino-acyl groups,Aralkyl acyl-CoA:amino acid N-acyltransferase,Aralkyl acyl-CoA:amino acid N-acyltransferase, C-terminal region
4447	24353	scaffold_0001:13299453..13311291	Metazoa,Nephrozoa	EPHMU	EPHMU_Em0001g1438a,EPHMU_Em0001g1439a,EPHMU_Em0001g1440a	GSTM3,GSTM3,	38YPE,38YPE,38YPE	cellular detoxification of nitrogen compound,Glutathione S-transferase mu,glutathione transferase activity
11047	19521	scaffold_0004:13640087..13761561	Metazoa,Nephrozoa	EPHMU	EPHMU_Em0004g1678a,EPHMU_Em0004g1679a,EPHMU_Em0004g1680a,EPHMU_Em0004g1681a,EPHMU_Em0004g1684a,EPHMU_Em0004g1686a,EPHMU_Em0004g1675a,EPHMU_Em0004g1676a,EPHMU_Em0004g1682a,EPHMU_Em0004g1683a	RACGAP1,,,RACGAP1,,,C10orf67,,,C10orf67	38ECX,,KOG2689,38ECX,,,2AZI9,39TZA,39TZA,2AZI9	mitotic spindle midzone assembly,,K6-linked polyubiquitin modification-dependent protein binding,Rac GTPase-activating protein,,,Domain of unknown function (DUF4709),serine-type endopeptidase activity,serine-type endopeptidase activity,Domain of unknown function (DUF4709)
4261	259	NW_021126371.1:3578763..3680474	Metazoa,Nephrozoa	ACRMI	ACRMI_XP_029201378.1,ACRMI_XP_029201290.1,ACRMI_XP_029184858.1,ACRMI_XP_029184646.1,ACRMI_XP_029184458.1,ACRMI_XP_029180160.1,ACRMI_XP_029184968.1	CLIC6,CLIC1,PFN4,FAM228B,,,	38DYR,39TVS,3A20D,2BEB5,2D3YD,38B7E,	chloride channel activity,chloride channel activity,sequestering of actin monomers,,,Belongs to the small GTPase superfamily. Rho family,
6690	35708	NC_030731.1:45147015..48690134	Metazoa,Nephrozoa	XENLA	XENLA_XP_018116092.1,XENLA_NP_001081446.1,XENLA_XP_018116094.1,XENLA_XP_018116095.1,XENLA_NP_001088436.1,XENLA_XP_018116086.1,XENLA_XP_018116089.1,XENLA_XP_018115327.1,XENLA_XP_018116097.1,XENLA_XP_018116098.1,XENLA_NP_001080250.1,XENLA_NP_001085681.1	URI1,CCNE1,,C19orf12,PDCD5,ZNF507,TSHZ3,ZNF536,PLEKHF1,VSTM2B,UQCRFS1,SHCBP1	38DAV,38D9S,2QUBS,2ASQN,3A8F3,38DS7,29CNC,38DFU,38TW4,2BZN2,38FY0,2CN9Q	protein phosphatase inhibitor activity,cell cycle G1/S phase transition,BtpA family,Chromosome 19 open reading frame 12,regulation of protein import into mitochondrial outer membrane,nucleic acid-templated transcription,regulation of respiratory gaseous exchange by neurological system process,retinoic acid-responsive element binding,pleckstrin homology domain containing, family F (with FYVE domai…
4593	37437	NW_022145605.1:8931396..9009924	Metazoa,Nephrozoa	STRPU	STRPU_XP_030847458.1,STRPU_XP_790738.1,STRPU_XP_790718.2	PI4KA,CCDC65,ASPDH	38C4G,2CMHW,2QVGC	Belongs to the PI3 PI4-kinase family,Coiled-coil domain-containing protein 65,aspartate dehydrogenase activity
20580	21568	NW_001834380.1:679435..759131	Metazoa	NEMVE	NEMVE_XP_032242706.1,NEMVE_XP_032242770.1,NEMVE_XP_032242778.1,NEMVE_XP_001636924.1	NUP85,ASPSCR1,HGS,AXIN1	38TZ0,39SDW,38EGA,38CHU	structural constituent of nuclear pore,regulation of glucose import,negative regulation of vascular endothelial growth factor receptor signaling pathway,Wnt-activated signaling pathway involved in forebrain neuron fate commitment
6606	19356	NW_021163012.1:1605176..1623409	Metazoa	DENGI	DENGI_XP_028413870.1,DENGI_XP_028414562.1,DENGI_XP_028414536.1,DENGI_XP_028415151.1	SMCR8,,FAM76B,	28KF2,,38CIP,	positive regulation of autophagosome maturation,,FAM76 protein,
927	29039	scaffold910_cov130:198251..234945	Metazoa,Nephrozoa	PTYFL	PTYFL_pfl_40v0_9_20150316_1g1998.t1,PTYFL_pfl_40v0_9_20150316_1g1999.t1,PTYFL_pfl_40v0_9_20150316_1g2000.t1,PTYFL_pfl_40v0_9_20150316_1g2001.t1	GLYAT,,GLYAT,GLYAT	2D0CX,2CZHR,2D0CX,2D0CX	glycine N-acyltransferase activity,Aralkyl acyl-CoA:amino acid N-acyltransferase, C-terminal region,glycine N-acyltransferase activity,glycine N-acyltransferase activity
5752	8353	scaffold4204_cov166:10741..91827	Metazoa,Nephrozoa	PTYFL	PTYFL_pfl_40v0_9_20150316_1g8150.t1,PTYFL_pfl_40v0_9_20150316_1g8151.t1,PTYFL_pfl_40v0_9_20150316_1g8152.t1,PTYFL_pfl_40v0_9_20150316_1g8149.t1	,SLC25A1,TEKT1,PRODH	38HGH,38I0A,38I2X,38DGW	vWA found in TerF C terminus,Belongs to the mitochondrial carrier (TC 2.A.29) family,Tektin 1,proline dehydrogenase activity
782	21159	NW_021918572.1:132639..359097	Metazoa,Nephrozoa	IXOSC	IXOSC_XP_029831571.1,IXOSC_XP_029831570.1,IXOSC_XP_029831574.1,IXOSC_XP_029831583.1,IXOSC_XP_029831573.1,IXOSC_XP_029831572.1,IXOSC_XP_029831576.1	,CTRB1,TMPRSS4,CTRB1,,CTRB1,TMPRSS4	38EF1,38FVP,35BZ7,38FVP,38EF1,38FVP,39S10	Belongs to the peptidase S1 family,digestion,scavenger receptor activity,Trypsin-like serine protease,Belongs to the peptidase S1 family,Trypsin-like serine protease,scavenger receptor activity
3299	47622	NW_018372482.1:2005032..3027746	Metazoa,Nephrozoa	PARTE	PARTE_XP_015907521.1,PARTE_XP_015907518.1,PARTE_XP_015907683.1,PARTE_XP_015926665.1	,,,	39ZBJ,39ZBJ,39ZBJ,39GJI	Hormone receptor domain,Hormone receptor domain,Hormone receptor domain,Nuclear protein Qri2 Nse4
8606	28592	scaffold_0010:473643..597630	Metazoa	EPHMU	EPHMU_Em0010g46a,EPHMU_Em0010g47a,EPHMU_Em0010g50a,EPHMU_Em0010g55a,EPHMU_Em0010g56a	,SCD,,,	39RT9,38GU7,38HIJ,38HIJ,38HIJ	Acid phosphatase homologues,oxidoreductase activity, acting on paired donors, with oxidation of a pair of donors resulting in the reduction of molecular oxygen to two molecules of water,cytoskeletal anchoring at plasma membrane,It is involved in the biological process described with cytoskeletal anchoring at plasma membrane,cytoskeletal anchoring at plasma membrane
307	86380	scaffold9:2273107..2664756	Metazoa	MORVI	MORVI_scaffold9.g59.t1,MORVI_scaffold9.g60.t1,MORVI_scaffold9.g62.t1	let-2,let-2,COL4A1	1KU4D,1KU4D,38CJN	C-terminal tandem repeated domain in type 4 procollagens,C-terminal tandem repeated domain in type 4 procollagens,collagen
5222	19380	NW_021163213.1:178537..223796	Metazoa	DENGI	DENGI_XP_028415911.1,DENGI_XP_028415912.1,DENGI_XP_028415909.1,DENGI_XP_028415910.1,DENGI_XP_028415868.1,DENGI_XP_028415889.1	ZNF598,ECSIT,RPSA,SYNGR1,IDO2,PDXDC1	39EZR,38FVZ,38E10,38E3J,2CNCE,38HGJ	rescue of stalled ribosome,regulation of oxidoreductase activity,rRNA export from nucleus,synaptogyrin 1,Indoleamine 2,3-dioxygenase,pyridoxal-dependent decarboxylase
1556	8586	BDGG01000005.1:381748..388222	Metazoa,Nephrozoa	RAMVA	RAMVA_GAU98876.1,RAMVA_GAU98877.1,RAMVA_GAU98878.1	HSPD1,HSPE1,CS	38BJH,3A5MZ,38CK5	Heat shock 60kD protein 1 (chaperonin),Heat shock 10 protein 1 (chaperonin 10),citrate synthase
1712	28260	scaffold_0009:8975621..9038191	Metazoa,Nephrozoa	EPHMU	EPHMU_Em0009g1016a,EPHMU_Em0009g1018a,EPHMU_Em0009g1019a,EPHMU_Em0009g1022a,EPHMU_Em0009g1023a,EPHMU_Em0009g1026a	MTMR12,,ORC3,MEX3C,COG1,ATP5A1	38D2P,38BD6,38GJJ,38EDI,38H9X,38ERH	Belongs to the protein-tyrosine phosphatase family. Non-receptor class myotubularin subfamily,telomerase activity,Origin recognition complex, subunit 3,metal ion binding,oligomeric golgi complex,proton-transporting ATP synthase activity, rotational mechanism
1028	78233	Sc4wPfr_179:857081..907404	Metazoa,Nephrozoa	HYDVU	HYDVU_Sc4wPfr_179.g7828.t1,HYDVU_Sc4wPfr_179.g7829.t1,HYDVU_Sc4wPfr_179.g7830.t1	Tsp42Ed,BBS9,B3GAT1	3A1WV,38PHT,38EWD	positive regulation of integrin-mediated signaling pathway,Bardet-Biedl syndrome 9,RNA splicing
1773	22459	NW_001833865.1:2168..17886	Metazoa	NEMVE	NEMVE_XP_001622500.1,NEMVE_XP_001622497.1,NEMVE_XP_001622501.2	UXT,NELFB,	3A040,2C1MK,39XPH	beta-tubulin binding,negative regulation of transcription elongation from RNA polymerase II promoter,UDP-glucoronosyl and UDP-glucosyl transferase
12097	28741	scaffold_0015:7248374..7289807	Metazoa,Nephrozoa	EPHMU	EPHMU_Em0015g1062a,EPHMU_Em0015g1063a,EPHMU_Em0015g1066a	,,	38E0G,38E0G,38E0G	AAA domain,AAA domain,AAA domain
3331	5740	NC_047568.1:24327709..24445553	Metazoa,Nephrozoa	CRAGI	CRAGI_XP_034312861.1,CRAGI_XP_034314454.1,CRAGI_XP_019930492.2,CRAGI_XP_011454711.2,CRAGI_XP_011454713.2,CRAGI_XP_011454708.2,CRAGI_XP_011454709.2,CRAGI_XP_034314452.1,CRAGI_XP_034314455.1	SLC9B2,SLC9B2,SLC9B2,SLC9B2,ZFAND4,ATF7IP,PIGQ,SLC35D3,ADK	38B6Z,38B6Z,38B6Z,38B6Z,38WFB,28K6G,39UWG,38Z64,38C8G	lithium:proton antiporter activity,lithium:proton antiporter activity,lithium:proton antiporter activity,lithium:proton antiporter activity,ubiquitin,regulation of nucleic acid-templated transcription,Phosphatidylinositol glycan anchor biosynthesis class Q,positive regulation of protein exit from endoplasmic reticulum,adenosine kinase
4261	1837	NW_022702449.1:246022..336070	Metazoa,Nephrozoa	ANNJA	ANNJA_XP_033100450.1,ANNJA_XP_033100453.1,ANNJA_XP_033100451.1,ANNJA_XP_033100443.1,ANNJA_XP_033100433.1,ANNJA_XP_033100435.1	FAM228B,PFN4,CLIC1,NR2E1,,LSM10	2BEB5,3A20D,39TVS,38EYK,2E9CP,3A8FY	,Profilin,chloride channel activity,steroid hormone receptor activity,,LSM domain
782	18587	NW_021163010.1:3709986..3724255	Metazoa,Nephrozoa	DENGI	DENGI_XP_028413894.1,DENGI_XP_028395509.1,DENGI_XP_028395521.1	,,	39RF3,39RF3,39RF3	Serpentine type 7TM GPCR chemoreceptor Srsx,Serpentine type 7TM GPCR chemoreceptor Srsx,Serpentine type 7TM GPCR chemoreceptor Srsx
4800	50918	Seg3600:28681..60655	Metazoa	AURAU	AURAU_Seg3600.1,AURAU_Seg3600.2,AURAU_Seg3600.3	MCAT,TRIM71,DDX1	38EIQ,38F95,38F31	[acyl-carrier-protein] S-malonyltransferase activity,tripartite motif containing 71, E3 ubiquitin protein ligase,DNA/RNA helicase activity
1556	41523	NC_030741.1:76030224..76196830	Metazoa,Nephrozoa	XENLA	XENLA_NP_001084150.1,XENLA_NP_001083970.1,XENLA_XP_018094536.1,XENLA_NP_001088946.1,XENLA_NP_001086343.1	SF3B1,HSPD1,HSPE1,MOB4,DNAJB11	35D9I,38BJH,3A5MZ,38DCU,38ENN	Splicing factor 3B subunit 1,isotype switching to IgG isotypes,10 kDa heat shock protein,metal ion binding,unfolded protein binding
3299	603	Lachesis_group14:25985889..26636226	Metazoa,Nephrozoa	ANABR	ANABR_EVM0000592.1,ANABR_EVM0000496.1,ANABR_EVM0002582.1,ANABR_EVM0019367.1	CRHR2,CRHR1,,	38ZXY,35MR8,2CEDS,	receptor 2,corticotrophin-releasing factor receptor activity,,
12569	27659	Seg724:55759..154271	Metazoa	AURAU	AURAU_Seg724.3,AURAU_Seg724.4,AURAU_Seg724.6,AURAU_Seg724.7,AURAU_Seg724.9	XAB2,XAB2,XAB2,PIN1,PINK1	38FF1,38FF1,38FF1,3A05V,38HJB	generation of catalytic spliceosome for first transesterification step,XPA binding protein 2,generation of catalytic spliceosome for first transesterification step,Peptidyl-prolyl cis-trans isomerase,Serine threonine-protein kinase PINK1
3331	17632	WHPX01001484.1:129545..165456	Metazoa,Nephrozoa	ACTEQ	ACTEQ_EGACTEQ4350003000-PA,ACTEQ_EGACTEQ4350045858-PA,ACTEQ_EGACTEQ4350000783-PA,ACTEQ_EGACTEQ4350038694-PA	WRN,WRN,MTCH2,CRY2	39TH4,39TH4,38BXA,38BKX	3'-flap-structured DNA binding,Werner syndrome,Belongs to the mitochondrial carrier (TC 2.A.29) family,negative regulation of glucocorticoid receptor signaling pathway
6690	6701	NW_005819363.1:619..1388072	Metazoa,Nephrozoa	LATCH	LATCH_XP_005997069.1,LATCH_XP_014344458.1,LATCH_XP_005997071.1,LATCH_XP_005997073.1,LATCH_XP_005997074.1,LATCH_XP_005997075.1	,,CCNE1,URI1,ZNF536,TSHZ3	2DAW1,2QUBS,38D9S,38DAV,38DFU,29CNC	DOR family,protein F13E9.13, mitochondrial-like,cell cycle G1/S phase transition,protein phosphatase inhibitor activity,retinoic acid-responsive element binding,regulation of respiratory gaseous exchange by neurological system process
7229	26701	NW_001834363.1:131800..147644	Metazoa	NEMVE	NEMVE_XP_032240552.1,NEMVE_XP_032240549.1,NEMVE_XP_001635206.2	,CASC1,SYCP3	2F2QK,28IAT,291C9	BUD22,Cancer susceptibility candidate,Synaptonemal complex protein 3
1239	29680	Sc7u5tJ_1571:146043..340708	Metazoa,Nephrozoa	BRAFL	BRAFL_BL09525.1,BRAFL_BL09529.1,BRAFL_BL09534.1	ZC3H3,MAF,WWOX	38HPF,38DA7,38FSV	regulation of mRNA export from nucleus,Belongs to the bZIP family,WW domain-containing oxidoreductase
3331	17801	WHPX01001484.1:165732..253648	Metazoa,Nephrozoa	ACTEQ	ACTEQ_EGACTEQ4350054594-PA,ACTEQ_EGACTEQ4350025250-PB,ACTEQ_EGACTEQ4350051525-PA,ACTEQ_EGACTEQ4350046514-PA	CSN4,AHRR,ACP2,	38DU8,39WAI,38FTJ,2RXWD	Cop9 signalosome complex subunit,obsolete transcriptional repressor activity, RNA polymerase II transcription factor binding,Belongs to the histidine acid phosphatase family,Universal stress protein family
3331	16457	WHPX01000670.1:507058..602181	Metazoa,Nephrozoa	ACTEQ	ACTEQ_EGACTEQ4350030838-PA,ACTEQ_EGACTEQ4350046824-PA,ACTEQ_EGACTEQ4350025258-PA,ACTEQ_EGACTEQ4350010677-PA,ACTEQ_EGACTEQ4350029726-PA,ACTEQ_EGACTEQ4350018206-PA,ACTEQ_EGACTEQ4350029122-PA,ACTEQ_EGACTEQ4350028690-PA,ACTEQ_EGACTEQ4350026084-PA	,ACP2,AHRR,CSN4,MTCH2,,WRN,WRN,CRY2	2RXWD,38FTJ,39WAI,38DU8,38BXA,,39TH4,39TH4,38BKX	Universal stress protein family,Belongs to the histidine acid phosphatase family,obsolete transcriptional repressor activity, RNA polymerase II transcription factor binding,Cop9 signalosome complex subunit,Belongs to the mitochondrial carrier (TC 2.A.29) family,,Werner syndrome,3'-flap-structured DNA binding,negative regulation of glucocorticoid receptor signaling pathway
4593	14736	NW_021127493.1:80341..128649	Metazoa,Nephrozoa	ACRMI	ACRMI_XP_029180305.1,ACRMI_XP_029180311.1,ACRMI_XP_029180306.1	CCDC101,FAM57A,MLEC	38FWM,39TPW,38DV4	SAGA-associated factor 29 homolog,family with sequence similarity 57, member A,malectin
1028	29154	LG9:12425994..12440535	Metazoa,Nephrozoa	TRICA	TRICA_TC034419_001,TRICA_TC011864_001,TRICA_TC011863_001,TRICA_TC034420_001,TRICA_TC011861_001	,,,,	3A3GQ,KOG3882,3A3GQ,3A3GQ,3A3GQ	Tetraspanin family,cell surface receptor signaling pathway,Tetraspanin family,Tetraspanin family,Tetraspanin family
21366	84751	scaffold_81:575720..629440	Metazoa,Nephrozoa	SACKO	SACKO_Sakowv30018912m,SACKO_Sakowv30018887m,SACKO_Sakowv30018906m	TTC38,TTC38,TTC38	39173,39173,39173	,,
2642	27651	Contig12834:4521..17203	Metazoa	AMPQU	AMPQU_Aqu2.1.17149_001,AMPQU_Aqu2.1.17150_001,AMPQU_Aqu2.1.17153_001	,,	2SGZ9,2SGZ9,2SGZ9	ubiE/COQ5 methyltransferase family,ubiE/COQ5 methyltransferase family,ubiE/COQ5 methyltransferase family
7648	422	Contig13514:582345..601000	Metazoa,Nephrozoa	AMPQU	AMPQU_Aqu2.1.42246_001,AMPQU_Aqu2.1.42247_001,AMPQU_Aqu2.1.42248_001,AMPQU_Aqu2.1.42253_001,AMPQU_Aqu2.1.42244_001,AMPQU_Aqu2.1.42249_001,AMPQU_Aqu2.1.42250_001,AMPQU_Aqu2.1.42251_001,AMPQU_Aqu2.1.42243_001	NKAP,TMEM254,TMEM254,STK25,COX18,EIF4E2,,NT5DC3,nkb-3	38BNU,2CUXZ,2CUXZ,38G1B,39FAG,38GD4,COG1697,38BA5,KOG3927	Notch signaling pathway,Domain of unknown function (DUF4499),Domain of unknown function (DUF4499),serine threonine-protein kinase,Mitochondrial inner membrane protein,translation initiation factor activity,DNA topoisomerase VI subunit A,5'-nucleotidase,This is the non-catalytic component of the active enzyme, which catalyzes the hydrolysis of ATP coupled with the exchange of Na( ) and K( ) ions a…
14318	19005	NW_021163139.1:405046..439019	Metazoa	DENGI	DENGI_XP_028413121.1,DENGI_XP_028413148.1,DENGI_XP_028413204.1	ERN1,FAM86A,TEX2	38FA9,39S3Q,38FKV	Endoplasmic reticulum to nucleus signaling,Family of unknown function,Testis-expressed sequence 2 protein
4261	92086	scaffold39711_cov158:20279..167503	Metazoa,Nephrozoa	PTYFL	PTYFL_pfl_40v0_9_20150316_1g24927.t1,PTYFL_pfl_40v0_9_20150316_1g24928.t1,PTYFL_pfl_40v0_9_20150316_1g24932.t1,PTYFL_pfl_40v0_9_20150316_1g24933.t1	RpS4,SYAP1,FAM228B,PFN4	38DSV,39T73,2BEB5,3A20D	Belongs to the eukaryotic ribosomal protein eS4 family,TORC2 signaling,,Profilin
782	21166	NW_021922861.1:553610..785093	Metazoa,Nephrozoa	IXOSC	IXOSC_XP_029823249.1,IXOSC_XP_029823247.1,IXOSC_XP_029823246.1,IXOSC_XP_029823253.1,IXOSC_XP_029823258.1,IXOSC_XP_029823244.1	CTRC,CTRB1,,CTRB1,CTRB1,	35IM9,38FVP,38EF1,38FVP,38FVP,38EF1	Chymotrypsin-C,Trypsin-like serine protease,Belongs to the peptidase S1 family,Trypsin-like serine protease,digestion,Belongs to the peptidase S1 family
1487	420	NW_019091536.1:1051191..1093280	Metazoa,Nephrozoa	ACAPL	ACAPL_XP_022105195.1,ACAPL_XP_022105253.1,ACAPL_XP_022105209.1,ACAPL_XP_022105205.1	,,,	2QQ55,2QQ55,2QQ55,2QQ55	beta-D-xylosidase,Fibronectin type III-like domain,beta-D-xylosidase,beta-D-xylosidase
4087	28289	scaffold_0004:1732641..1750791	Metazoa	EPHMU	EPHMU_Em0004g238a,EPHMU_Em0004g239a,EPHMU_Em0004g240a,EPHMU_Em0004g241a	AAAS,,SLC40A1,	38G4A,,39AJX,395IU	nuclear transport,,spleen trabecula formation,ORMDL family
423	21234	NW_021126403.1:151677..217824	Metazoa	ACRMI	ACRMI_XP_029187089.1,ACRMI_XP_029187098.1,ACRMI_XP_029187092.1	MAN1A2,MAN1A2,	3ANH5,3ANH5,3AE9E	mannosyl-oligosaccharide 1,2-alpha-mannosidase activity,mannosyl-oligosaccharide 1,2-alpha-mannosidase activity,calcium ion binding
1773	27841	Contig13475:151069..178931	Metazoa	AMPQU	AMPQU_Aqu2.1.36832_001,AMPQU_Aqu2.1.36834_001,AMPQU_Aqu2.1.36836_001,AMPQU_Aqu2.1.36837_001	POMT1,,TMC3,GNL1	38DG3,3AAI7,28I6S,38D1C	dolichyl-phosphate-mannose-protein mannosyltransferase activity,Phosphotyrosine interaction domain (PTB/PID),ion transport,GTP binding
3263	28348	scaffold_0018:349317..391878	Metazoa,Nephrozoa	EPHMU	EPHMU_Em0018g70a,EPHMU_Em0018g75a,EPHMU_Em0018g76a,EPHMU_Em0018g77a,EPHMU_Em0018g68a,EPHMU_Em0018g69a,EPHMU_Em0018g73a	KATNB1,AHCY,,SEH1L,KIAA1468,C8orf82,	38GF8,38CN8,38F2P,38GGF,38EWC,291IH,38F7Q	microtubule severing,S-adenosylhomocysteine catabolic process,dodecenoyl-CoA delta-isomerase activity,positive regulation of TORC1 signaling,Lissencephaly type-1-like homology motif,Domain of unknown function (DUF4505),A Receptor for Ubiquitination Targets
3299	41550	Sc3x4tf_991.1:160660..517161	Metazoa,Nephrozoa	ARCDU	ARCDU_pred2_48717.1,ARCDU_pred2_48718.1,ARCDU_pred2_48719.1,ARCDU_pred2_48713.1,ARCDU_pred2_48711.1,ARCDU_pred2_48721.1	VIPR2,,,FAM188B,HSPD1,	39HD9,KOG4564,,38GJD,38BJH,	vasoactive intestinal polypeptide receptor activity,G-protein coupled receptor activity,,Family with sequence similarity 188, member B,protein import into mitochondrial intermembrane space,
1028	28155	Contig13460:77815..84532	Metazoa,Nephrozoa	AMPQU	AMPQU_Aqu2.1.35499_001,AMPQU_Aqu2.1.35500_001,AMPQU_Aqu2.1.35501_001	TSPAN7,TSPAN3,CTBS	38HQR,38RGD,39IB8	Tetraspanin-7,cell surface receptor signaling pathway,chitinase activity
782	18422	sc0000183:9209..52564	Metazoa,Nephrozoa	CLYHE	CLYHE_TCONS_00014222,CLYHE_TCONS_00014172,CLYHE_TCONS_00014173,CLYHE_TCONS_00014183	TMPRSS5,TMPRSS5,TMPRSS5,TMPRSS5	38F17,38F17,38F17,38F17	transmembrane protease serine 5,transmembrane protease serine 5,transmembrane protease serine 5,transmembrane protease serine 5
782	18424	sc0000079:131163..185673	Metazoa,Nephrozoa	CLYHE	CLYHE_TCONS_00007698,CLYHE_TCONS_00007703,CLYHE_TCONS_00007727,CLYHE_TCONS_00007728	TMPRSS5,,,	38F17,COG5640,COG5640,COG5640	transmembrane protease serine 5,serine-type endopeptidase activity,serine-type endopeptidase activity,serine-type endopeptidase activity
4261	24352	scaffold_0023:1995064..2007614	Metazoa,Nephrozoa	EPHMU	EPHMU_Em0023g364a,EPHMU_Em0023g365a,EPHMU_Em0023g366a,EPHMU_Em0023g362a,EPHMU_Em0023g363a	FAM228B,MPC1,,,PPIL6	2BEB5,3A5JS,,38Q5E,39R3U	,mitochondrial pyruvate transmembrane transport,,regulation of protein linear polyubiquitination,PPIases accelerate the folding of proteins. It catalyzes the cis-trans isomerization of proline imidic peptide bonds in oligopeptides
11047	18202	Seg2177:41234..128969	Metazoa,Nephrozoa	AURAU	AURAU_Seg2177.4,AURAU_Seg2177.5,AURAU_Seg2177.6,AURAU_Seg2177.8,AURAU_Seg2177.9	HIBADH,,LSM12,,	38F1G,39R58,38E0N,,	3-hydroxyisobutyrate dehydrogenase activity,Leucine-rich repeats, outliers,Anticodon-binding domain,,
927	28889	Lachesis_group0:192003670..192397725	Metazoa,Nephrozoa	EUPSC	EUPSC_cluster_19762,EUPSC_cluster_19761,EUPSC_cluster_19760,EUPSC_cluster_3767	Glyatl3,Glyatl3,GLYATL3,CCDC74B	2D0CX,2D0CX,28P6B,2B8WQ	Si dkey-76k16.5,Aralkyl acyl-CoA:amino acid N-acyltransferase,Glycine N-acyltransferase-like protein,Coiled coil protein 74, C terminal
4580	47937	CAPTEscaffold_22:402138..411449	Metazoa,Nephrozoa	CAPTE	CAPTE_CapteP225717,CAPTE_CapteP159831,CAPTE_CapteP225719	ING2,CARS2,CFAP97	38HKB,38GUV,2BC62	germ-line stem cell division,cysteine--tRNA ligase, mitochondrial,UPF0501 protein KIAA1430 homolog
1239	28457	scaffold_0419:23547..32659	Metazoa,Nephrozoa	EPHMU	EPHMU_Em0419g6a,EPHMU_Em0419g7a,EPHMU_Em0419g8a,EPHMU_Em0419g9a,EPHMU_Em0419g10a	FARS2,,FAM92A1,,HEATR3	38BR2,KOG4211,28HP5,39U1J,28Q2J	phenylalanyl-tRNA aminoacylation,RNA binding,cilium assembly,6-phosphogluconolactonase,ribosomal large subunit biogenesis
4261	21232	LFEI01000647:78835..103771	Metazoa,Nephrozoa	LINAN	LINAN_g21562.t1,LINAN_g21566.t1,LINAN_g21567.t1,LINAN_g21563.t1	vsg,FAM228B,PFN4,PPIL6	2CF8S,2BEB5,3A20D,39R3U	Multi-glycosylated core protein 24 (MGC-24), sialomucin,,Profilin,peptidyl-prolyl cis-trans isomerase activity
7936	38797	scaffold_0014:4654161..4678243	Metazoa,Nephrozoa	EPHMU	EPHMU_Em0014g556a,EPHMU_Em0014g557a,EPHMU_Em0014g558a	,ABCC4,	38CH6,38CH6,38CH6	It is involved in the biological process described with transmembrane transport,ATP-binding cassette, sub-family C (CFTR MRP), member 4,ATPase activity, coupled to transmembrane movement of substances
1518	28346	scaffold_0013:1907124..1959133	Metazoa,Nephrozoa	EPHMU	EPHMU_Em0013g318a,EPHMU_Em0013g319a,EPHMU_Em0013g320a,EPHMU_Em0013g321a,EPHMU_Em0013g322a,EPHMU_Em0013g325a,EPHMU_Em0013g329a,EPHMU_Em0013g330a	FAM160B1,,,BIN3,EGR1,EGR1,,FNTA	38FSI,3A2VI,3A2VI,38E8T,398KZ,398KZ,39KVS,38GA2	Retinoic acid induced 16-like protein,Domain first found in the mice T locus (Brachyury) protein,Domain first found in the mice T locus (Brachyury) protein,cell septum assembly,positive regulation of glomerular metanephric mesangial cell proliferation,positive regulation of glomerular metanephric mesangial cell proliferation,It is involved in the biological process described with protein phosphor…
2648	21277	LOTGIsca_57:290606..345232	Metazoa,Nephrozoa	LOTGI	LOTGI_LotgiP234923,LOTGI_LotgiP219852,LOTGI_LotgiP127490,LOTGI_LotgiP166254,LOTGI_LotgiP234926	KIAA0586,IRF2BPL,tin-9.1,,ATG14	28NC6,38HR8,1KZMM,,39T39	kiaa0586,interferon regulatory factor,Mitochondrial intermembrane chaperone that participates in the import and insertion of multi-pass transmembrane proteins into the mitochondrial inner membrane. May also be required for the transfer of beta-barrel precursors from the TOM complex to the sorting and assembly machinery (SAM complex) of the outer membrane. Acts as a chaperone-like protein that pro…
4593	4635	NC_047066.1:14437227..14514519	Metazoa,Nephrozoa	ASTRU	ASTRU_XP_033627353.1,ASTRU_XP_033628293.1,ASTRU_XP_033627946.1,ASTRU_XP_033627947.1,ASTRU_XP_033627948.1,ASTRU_XP_033627949.1	MLEC,TYW1,POP5,ARL6IP4,,	38DV4,38C7H,3A8A9,2CJKG,39I02,39REZ	malectin,tRNA-4-demethylwyosine synthase activity,Component of ribonuclease P, a protein complex that generates mature tRNA molecules by cleaving their 5'-ends. Also a component of RNase MRP,RNA splicing,Uncharacterized conserved protein (DUF2054),Uncharacterized conserved protein (DUF2054)
3299	30300	NC_047567.1:15901445..16046532	Metazoa,Nephrozoa	CRAGI	CRAGI_XP_034309507.1,CRAGI_XP_034309504.1,CRAGI_XP_034309508.1,CRAGI_XP_034309511.1	,,,GPRCAL2	297GC,297GC,297GC,38EUZ	positive regulation of fat cell differentiation,positive regulation of fat cell differentiation,positive regulation of fat cell differentiation,Domain present in hormone receptors
782	21157	NW_021919042.1:461839..533632	Metazoa,Nephrozoa	IXOSC	IXOSC_XP_029833868.1,IXOSC_XP_029833832.1,IXOSC_XP_029833858.1,IXOSC_XP_029833859.1	,CTRB1,CTRL,CTRC	38EF1,38FVP,39RFD,35IM9	Belongs to the peptidase S1 family,Trypsin-like serine protease,Trypsin-like serine protease,Chymotrypsin-C
782	21697	NW_001834217.1:361545..404731	Metazoa,Nephrozoa	NEMVE	NEMVE_XP_001627392.2,NEMVE_XP_032231006.1,NEMVE_XP_032231030.1	,,	3A5QF,3A5QF,3A5QF	7 transmembrane receptor (rhodopsin family),7 transmembrane receptor (rhodopsin family),7 transmembrane receptor (rhodopsin family)
4593	36244	NW_022757233.1:576515..653742	Metazoa,Nephrozoa	ANNJA	ANNJA_XP_033126762.1,ANNJA_XP_033126683.1,ANNJA_XP_033126681.1,ANNJA_XP_033126679.1	CCDC65,ASPDH,SWAP70,PI4KA	2CMHW,2QVGC,28KGR,38C4G	Coiled-coil domain-containing protein 65,aspartate dehydrogenase activity,negative regulation of cell-cell adhesion mediated by integrin,Belongs to the PI3 PI4-kinase family
9227	29037	scaffold1308_cov136:331041..465213	Metazoa,Nephrozoa	PTYFL	PTYFL_pfl_40v0_9_20150316_1g3068.t1,PTYFL_pfl_40v0_9_20150316_1g3069.t1,PTYFL_pfl_40v0_9_20150316_1g3071.t1,PTYFL_pfl_40v0_9_20150316_1g3070.t1	KLF13,,uba6,MAP1B	38F9D,28YSA,38C42,38DA1	factor 13,Family with sequence similarity 184, A and B,ubiquitin activating enzyme activity,retrograde axonal protein transport
5222	23111	ScYm1zk_658:4291420..4313490	Metazoa	SANMA	SANMA_Sma_013316-T1,SANMA_Sma_013317-T1,SANMA_Sma_013320-T1,SANMA_Sma_013314-T1,SANMA_Sma_013315-T1,SANMA_Sma_013319-T1	RPSA,ECSIT,ZNF598,RSAD1,RSAD1,GPRNPY4	38E10,38FVZ,39EZR,2QRH0,2QRH0,39YI9	rRNA export from nucleus,regulation of oxidoreductase activity,rescue of stalled ribosome,coproporphyrinogen oxidase activity,coproporphyrinogen oxidase activity,Neuropeptide Y receptor activity. It is involved in the biological process described with G-protein coupled receptor signaling pathway
3331	17219	NW_021126467.1:461688..522632	Metazoa,Nephrozoa	ACRMI	ACRMI_XP_029194453.1,ACRMI_XP_029194456.1,ACRMI_XP_029194466.1,ACRMI_XP_029194457.1,ACRMI_XP_029194452.1	,SYT12,,dap,cry2	38G8V,38TEH,38G8V,3ACAK,38BKX	fast, calcium ion-dependent exocytosis of neurotransmitter,synaptotagmin XII,fast, calcium ion-dependent exocytosis of neurotransmitter,Cyclin-dependent kinase inhibitor,Cryptochrome circadian clock 1ba
3299	45708	NW_014653409.1:141826..1552251	Metazoa,Nephrozoa	OCTBI	OCTBI_XP_014768681.1,OCTBI_XP_014768746.1,OCTBI_XP_014768756.1,OCTBI_XP_014768670.1,OCTBI_XP_014768692.1,OCTBI_XP_014768720.1,OCTBI_XP_014768766.1	NKRF,NOP58,,SCTR,FAM188B,HSPE1,HSPD1	38DQB,38CK4,2QQEA,39FNJ,38GJD,3A5MZ,38BJH	nucleic acid binding,snoRNA localization,nmrA-like family domain-containing protein,secretin receptor activity,Family with sequence similarity 188, member B,10 kDa heat shock protein,protein import into mitochondrial intermembrane space
12433	80136	NW_014040107.1:26550..67401	Metazoa	SPHAR	SPHAR_XP_014155210.1,SPHAR_XP_014155211.1,SPHAR_XP_014155215.1,SPHAR_XP_014155212.1,SPHAR_XP_014155213.1	PPIG,MAS1,FLM,RRP12,RRP12	38D8M,38CT4,COG5069,38B52,KOG1248	Peptidyl-prolyl cis-trans isomerase,mitochondrial electron transport, ubiquinol to cytochrome c,regulation of membrane repolarization during atrial cardiac muscle cell action potential,maturation of SSU-rRNA,maturation of SSU-rRNA
2648	6185	NW_018384495.1:35..70894	Metazoa,Nephrozoa	EXAPA	EXAPA_XP_020891937.1,EXAPA_XP_020891939.1,EXAPA_XP_020891940.2,EXAPA_XP_020891881.1,EXAPA_XP_020891938.1,EXAPA_XP_028512513.1,EXAPA_XP_020891941.1,EXAPA_XP_020891942.1,EXAPA_XP_020891892.1,EXAPA_XP_028512516.1,EXAPA_XP_020891899.1	KIAA0586,IRF2BP2,MAP1LC3C,RAB32,UVSSA,ANXA13,pmvk,DPP3,,VIPAS39,ILKAP	28NC6,38HR8,3A21N,38BWT,38E7H,35H6Y,29ZP3,38E6G,,38HNR,39P56	kiaa0586,interferon regulatory factor,Belongs to the ATG8 family,BLOC-2 complex binding,transcription-coupled nucleotide-excision repair,Annexin repeats,Phosphomevalonate kinase,dipeptidyl-peptidase activity,,peptidyl-lysine hydroxylation,protein serine/threonine phosphatase activity
782	16043	WHPX01001277.1:670696..730012	Metazoa,Nephrozoa	ACTEQ	ACTEQ_EGACTEQ4350017282-PA,ACTEQ_EGACTEQ4350027649-PA,ACTEQ_EGACTEQ4350015841-PA,ACTEQ_EGACTEQ4350052197-PA	,,,	KOG3656,KOG3656,3A11E,3A11E	G-protein coupled receptor activity,G-protein coupled receptor activity,Serpentine type 7TM GPCR chemoreceptor Srw,Serpentine type 7TM GPCR chemoreceptor Srw
782	85164	NW_018388280.1:233897..284676	Metazoa,Nephrozoa	EXAPA	EXAPA_XP_020915782.1,EXAPA_XP_020915763.1,EXAPA_XP_020915828.1	,CTRC,CTRC	KOG3656,38CGF,38CGF	G-protein coupled receptor activity,serine-type endopeptidase activity,serine-type endopeptidase activity
782	24631	WHPX01000795.1:140907..202686	Metazoa,Nephrozoa	ACTEQ	ACTEQ_EGACTEQ4350001452-PA,ACTEQ_EGACTEQ4350045568-PA,ACTEQ_EGACTEQ4350000488-PA,ACTEQ_EGACTEQ4350004541-PA,ACTEQ_EGACTEQ4350035411-PA,ACTEQ_EGACTEQ4350022947-PA	spn-E,spn-E,spn-E,spn-E,,CTRC	38ETH,38ETH,38ETH,38ETH,KOG1217,38CGF	ATP-dependent RNA helicase,ATP-dependent RNA helicase,ATP-dependent RNA helicase,ATP-dependent RNA helicase,calcium ion binding,serine-type endopeptidase activity
12097	29106	NW_022145607.1:25645937..25688872	Metazoa,Nephrozoa	STRPU	STRPU_XP_030851350.1,STRPU_XP_030850126.1,STRPU_XP_030851349.1,STRPU_XP_030850127.1	ZNFX1,ZNFX1,ZNFX1,ZNFX1	38E0G,38E0G,38E0G,38E0G	NFX1-type zinc finger-containing protein,NFX1-type zinc finger-containing protein,NFX1-type zinc finger-containing protein,NFX1-type zinc finger-containing protein
1712	22466	NW_001834094.1:91605..199246	Metazoa,Nephrozoa	NEMVE	NEMVE_XP_032227676.1,NEMVE_XP_001624514.2,NEMVE_XP_032227674.1,NEMVE_XP_001624505.2,NEMVE_XP_032227677.1,NEMVE_XP_032227678.1	,MEX3C,,,,	3AD7H,38EDI,38H9X,,KOG3656,38BKK	Protein phosphatase inhibitor that specifically inhibits protein phosphatase 2A (PP2A) during mitosis,metal ion binding,intra-Golgi vesicle-mediated transport,,G-protein coupled receptor activity,unfolded protein binding
1556	36081	NW_022723260.1:97787..165694	Metazoa,Nephrozoa	ANNJA	ANNJA_XP_033111110.1,ANNJA_XP_033111102.1,ANNJA_XP_033111088.1	CIR1,SCRN2,COQ10A	38C6Z,2QPIA,39KQW	negative regulation of transcription, DNA-templated,secernin,ubiquinone binding
1712	15796	NW_021127373.1:105659..181973	Metazoa,Nephrozoa	ACRMI	ACRMI_XP_029211562.1,ACRMI_XP_029211559.1,ACRMI_XP_029211561.1,ACRMI_XP_029211532.1,ACRMI_XP_029211533.1	,COG1,,MBD2,	2DZEE,38H9X,38EDI,39CMC,3AD7H	,oligomeric golgi complex,Zinc ion binding,methylation-dependent chromatin silencing,Protein phosphatase inhibitor that specifically inhibits protein phosphatase 2A (PP2A) during mitosis
782	85235	ScYm1zk_729:2435684..2488221	Metazoa,Nephrozoa	SANMA	SANMA_Sma_017801-T1,SANMA_Sma_017806-T1,SANMA_Sma_017801-T2,SANMA_Sma_017814-T1,SANMA_Sma_017805-T1,SANMA_Sma_017802-T1	,,,,,	KOG4729,KOG2649,38EAB,KOG2649,,	carbohydrate binding,metallocarboxypeptidase activity,heparin binding,metallocarboxypeptidase activity,,
2642	29108	scis322:8691..67749	Metazoa	SYCCI	SYCCI_scpid96818,SYCCI_scpid106897,SYCCI_scpid103397,SYCCI_scpid76764	,,,	2SGZ9,,COG2226,COG0500	ubiE/COQ5 methyltransferase family,,2-octaprenyl-6-methoxy-1,4-benzoquinone methylase activity,methyltransferase
4261	7509	NW_001834299.1:319179..369324	Metazoa,Nephrozoa	NEMVE	NEMVE_XP_001630769.2,NEMVE_XP_001630751.2,NEMVE_XP_001630771.2,NEMVE_XP_001630770.1,NEMVE_XP_032235328.1,NEMVE_XP_032235312.1,NEMVE_XP_032235301.1	PFN4,FAM228B,MPC1,LSM10,,,	3A20D,2BEB5,3A5JS,3A8FY,2D3YD,2D3YD,	sequestering of actin monomers,,mitochondrial pyruvate transmembrane transport,LSM domain,,,
3331	20753	NW_018386018.1:55072..67051	Metazoa,Nephrozoa	EXAPA	EXAPA_XP_020903198.1,EXAPA_XP_028515673.1,EXAPA_XP_020903200.1,EXAPA_XP_020903199.1	,SLC9B2,CISD2,ZNHIT2	38ERK,38B6Z,3A03G,38G4G	acidic dipeptidase,Mitochondrial sodium hydrogen exchanger,2 iron, 2 sulfur cluster binding,neurogenesis
2648	28327	Contig13457:8614..80472	Metazoa,Nephrozoa	AMPQU	AMPQU_Aqu2.1.35206_001,AMPQU_Aqu2.1.35208_001,AMPQU_Aqu2.1.35211_001,AMPQU_Aqu2.1.35212_001	WDR75,IRF2BP2,MAP1LC3C,NXF1	38HQ2,38HR8,3A21N,38G81	positive regulation of rRNA processing,interferon regulatory factor,Belongs to the ATG8 family,poly(A)+ mRNA export from nucleus
3299	5195	Sc7u5tJ_350:5094137..5371840	Metazoa,Nephrozoa	BRAFL	BRAFL_BL02351.1,BRAFL_BL02352.1,BRAFL_BL02353.1,BRAFL_BL02357.1,BRAFL_BL02359.1,BRAFL_BL02361.1	,PTH1R,VIPR1,VIPR1,dcakd,ZC3H10	2CEDS,38FV4,38FV4,38FV4,38DFB,38K6K	,receptor,vasoactive intestinal polypeptide receptor activity,vasoactive intestinal polypeptide receptor activity,dephospho-CoA kinase activity,negative regulation of production of miRNAs involved in gene silencing by miRNA
4593	23890	WHPX01000598.1:39973..186294	Metazoa,Nephrozoa	ACTEQ	ACTEQ_EGACTEQ4350029235-PA,ACTEQ_EGACTEQ4350001553-PA,ACTEQ_EGACTEQ4350048689-PA,ACTEQ_EGACTEQ4350002148-PA,ACTEQ_EGACTEQ4350003877-PA,ACTEQ_EGACTEQ4350003188-PA,ACTEQ_EGACTEQ4350029635-PA,ACTEQ_EGACTEQ4350029328-PA,ACTEQ_EGACTEQ4350014881-PA,ACTEQ_EGACTEQ4350024000-PA,ACTEQ_EGACTEQ4350035550-PB	CLTC,SETD1B,,SWAP70,CCDC65,CCDC65,SLC7A9,,,,SPNS3	38CNM,38F3T,2CBFY,28KGR,2CMHW,2CMHW,38BBK,38BIN,2AEB0,,38BMQ	clathrin light chain binding,SET domain containing,,negative regulation of cell-cell adhesion mediated by integrin,Coiled-coil domain-containing protein 65,Coiled-coil domain-containing protein 65,L-alpha-amino acid transmembrane transport,nitric oxide catabolic process,,,sphingolipid transporter activity
19	33775	NW_014712948.1:207256..300000	Nephrozoa	OCTBI	OCTBI_XP_014786510.1,OCTBI_XP_014786514.1,OCTBI_XP_014786511.1,OCTBI_XP_014786516.1	,,CDC25A,	38CVJ,3A8HS,38GCJ,2BFZ7	Zinc ion binding,mRNA binding,positive regulation of cell cycle G2/M phase transition,
27	22648	scaffold6043_cov125:324..130789	Nephrozoa	PTYFL	PTYFL_pfl_40v0_9_20150316_1g10399.t1,PTYFL_pfl_40v0_9_20150316_1g10400.t1,PTYFL_pfl_40v0_9_20150316_1g10401.t1,PTYFL_pfl_40v0_9_20150316_1g10402.t1,PTYFL_pfl_40v0_9_20150316_1g10403.t1,PTYFL_pfl_40v0_9_20150316_1g10397.t1,PTYFL_pfl_40v0_9_20150316_1g10404.t1	,,,,PDIK1L,MTOR,MTOR	39TXV,38D82,39TXV,KOG0032,38D82,38D67,38D67	Belongs to the protein kinase superfamily,serine threonine-protein kinase,Belongs to the protein kinase superfamily,protein serine/threonine kinase activity,Serine threonine-protein kinase,positive regulation of cholangiocyte proliferation,positive regulation of cholangiocyte proliferation
33	40754	NC_023187.1:19655956..19961715	Nephrozoa	LEPOC	LEPOC_XP_015209614.1,LEPOC_XP_015209604.1,LEPOC_XP_015209622.1,LEPOC_XP_015209793.1	,,,	39TWF,39TWF,39TWF,39TWF	C-type lectin (CTL) or carbohydrate-recognition domain (CRD),C-type lectin (CTL) or carbohydrate-recognition domain (CRD),C-type lectin (CTL) or carbohydrate-recognition domain (CRD),C-type lectin (CTL) or carbohydrate-recognition domain (CRD)
40	27473	HG380875:181997..192176	Nephrozoa	ADIVA	ADIVA_GSADVT00028285001,ADIVA_GSADVT00028287001,ADIVA_GSADVT00028288001,ADIVA_GSADVT00028293001	,,,	38HCP,,38HCP,3A99I	Leucine-rich repeat and calponin homology domain-containing protein,,Leucine-rich repeats, typical (most populated) subfamily,huntingtin interacting protein K
53	12060	GWHACBE00000005:84460269..84586073	Nephrozoa	EISAN	EISAN_GWHPACBE015599,EISAN_GWHPACBE015601,EISAN_GWHPACBE015602	,,	28JFJ,28JFJ,28JFJ	oxidoreductase activity,oxidoreductase activity,Taurine catabolism dioxygenase TauD, TfdA family
54	22717	SWAQ01000448.1:3718355..3750622	Nephrozoa	RHOES	RHOES_mRNA.RE07723,RHOES_mRNA.RE07722,RHOES_mRNA.RE07724	,,UQCC1	2D45I,2D45I,38HKQ	,,respiratory chain complex III assembly
55	10683	Lachesis_group16:19363299..19412501	Nephrozoa	ANABR	ANABR_EVM0013840.1,ANABR_EVM0006708.1,ANABR_EVM0012279.1	NEGR1,,	38SYA,39WE2,39WE2	biological adhesion,Immunoglobulin C-2 Type,Immunoglobulin C-2 Type
59	22014	NW_001834374.1:512608..581100	Nephrozoa	NEMVE	NEMVE_XP_001636334.2,NEMVE_XP_001636335.2,NEMVE_XP_001636337.2,NEMVE_XP_001636338.2	TNR,TNR,TNR,TNR	38D9J,38D9J,38D9J,38D9J	negative regulation of axon extension involved in regeneration,negative regulation of axon extension involved in regeneration,negative regulation of axon extension involved in regeneration,negative regulation of axon extension involved in regeneration
61	89711	scaffold451:38482..128197	Nephrozoa	MORVI	MORVI_scaffold451.g1.t1,MORVI_scaffold451.g3.t1,MORVI_scaffold451.g6.t1	nAChRa7,,	38D2T,2QUES,2QUES	acetylcholine-gated cation-selective channel activity,Bacterial protein of unknown function (DUF885),Bacterial protein of unknown function (DUF885)
79	13049	chr7:45492733..45804618	Nephrozoa	MIZYE	MIZYE_PY_T13308,MIZYE_PY_T13310,MIZYE_PY_T13314,MIZYE_PY_T13309,MIZYE_PY_T13311,MIZYE_PY_T13312,MIZYE_PY_T13313,MIZYE_PY_T13315,MIZYE_PY_T13316	,,,,,OIT3,,,CCDC158	38DB6,38DB6,38DB6,38DB6,KOG4292,2CNG1,38BUP,,28QBJ	Epidermal growth factor-like domain.,von Willebrand factor D and EGF,Epidermal growth factor-like domain.,von Willebrand factor D and EGF,cobalamin catabolic process,transcript 3,neurogenic locus notch homolog protein,,Coiled-coil domain-containing protein 158
82	12468	LFEI01000672:163982..192110	Nephrozoa	LINAN	LINAN_g21957.t1,LINAN_g21959.t1,LINAN_g21961.t1	MFSD8,ALOX5,ALOX5	39B11,28IFU,28IFU	Major facilitator superfamily,arachidonate 5-lipoxygenase activity,arachidonate 5-lipoxygenase activity
79	5898	NC_046183.1:1503213..1508406	Nephrozoa	DAPMA	DAPMA_XP_032796640.1,DAPMA_XP_032796097.1,DAPMA_XP_032796638.1	,,	3A0KZ,3A0KZ,3A0KZ	Belongs to the short-chain dehydrogenases reductases (SDR) family,Belongs to the short-chain dehydrogenases reductases (SDR) family,Belongs to the short-chain dehydrogenases reductases (SDR) family
110	32042	LFEI01000109:246804..382293	Nephrozoa	LINAN	LINAN_g7180.t1,LINAN_g7181.t1,LINAN_g7182.t1,LINAN_g7183.t1,LINAN_g7185.t1,LINAN_g7177.t1,LINAN_g7178.t1,LINAN_g7190.t1,LINAN_g7192.t1	Shab,UBE2W,IMPAD1,DLGAP5,DLGAP5,ENOSF1,MFSD2A,ENOSF1,KIAA0196	38D0S,38BW8,38MJ8,3599Y,3599Y,2QU7C,38F8C,2QU7C,38EAC	Voltage-gated potassium channel activity. It is involved in the biological process described with,protein modification by small protein conjugation,3'-nucleotidase activity,Guanylate-kinase-associated protein (GKAP) protein,Guanylate-kinase-associated protein (GKAP) protein,L-fuconate dehydratase activity,lipid transport across blood brain barrier,L-fuconate dehydratase activity,polar body extrus…
113	37454	NW_022145611.1:8599155..8715696	Nephrozoa	STRPU	STRPU_XP_030855586.1,STRPU_XP_030854843.1,STRPU_XP_030855526.1	DPH6,SLC8A3,SLC8A3	38B78,38CSX,38CSX	diphthine-ammonia ligase activity,Belongs to the Ca(2 ) cation antiporter (CaCA) (TC 2.A.19) family,Belongs to the Ca(2 ) cation antiporter (CaCA) (TC 2.A.19) family
118	14202	NC_037590.1:2430465..2527441	Nephrozoa	POMCA	POMCA_XP_025115871.1,POMCA_XP_025081745.1,POMCA_XP_025081535.1,POMCA_XP_025081759.1	Cht3,,OVGP1,	38BJK,38BJK,38BJK,	It is involved in the biological process described with carbohydrate metabolic process,endochitinase activity,Belongs to the glycosyl hydrolase 18 family,
136	35492	BDGG01000005.1:403779..417984	Nephrozoa	RAMVA	RAMVA_GAU98887.1,RAMVA_GAU98888.1,RAMVA_GAU98890.1,RAMVA_GAU98886.1	,,,GRB14	3AFUU,,38D3J,38EHX	binding. It is involved in the biological process described with actin,,It is involved in the biological process described with protein phosphorylation,Growth factor receptor-bound protein 14
151	40796	LFEI01001001:13455..39423	Nephrozoa	LINAN	LINAN_g26351.t1,LINAN_g26352.t1,LINAN_g26353.t1,LINAN_g26354.t1,LINAN_g26356.t1	,,,,	,2D1YY,2D1YY,3A20T,2ER51	,,,DEAD/DEAH box helicase,
153	52940	scaffold_339:478451..512954	Nephrozoa	SACKO	SACKO_Sakowv30036682m,SACKO_Sakowv30036659m,SACKO_Sakowv30036657m	,,	39ZQM,39ZQM,39ZQM	Major Facilitator Superfamily,Major Facilitator Superfamily,Major Facilitator Superfamily
166	11494	Chr2:4370263..4392070	Nephrozoa	CIOIN	CIOIN_KY.Chr2.1156.v1.ND1-1,CIOIN_KY.Chr2.1157.v1.SL1-1,CIOIN_KY.Chr2.1160.v1.ND1-1	GSTO1,GSTO1,NAE1	38D3D,38D3D,38CHG	glutathione dehydrogenase (ascorbate) activity,glutathione dehydrogenase (ascorbate) activity,NEDD8 activating enzyme activity
168	9307	JH431443:191389..203153	Nephrozoa	STRMA	STRMA_SMAR004123-PA,STRMA_SMAR004124-PA,STRMA_SMAR004125-PA	,,	38C5W,39KTC,38EUY	Protein phosphatase 1 regulatory subunit,The GINS complex plays an essential role in the initiation of DNA replication,Poly (ADP-ribose) polymerase
169	37082	scaffold10265_cov146:7552..353091	Nephrozoa	PTYFL	PTYFL_pfl_40v0_9_20150316_1g14758.t1,PTYFL_pfl_40v0_9_20150316_1g14761.t1,PTYFL_pfl_40v0_9_20150316_1g14762.t1,PTYFL_pfl_40v0_9_20150316_1g14763.t1,PTYFL_pfl_40v0_9_20150316_1g14765.t1,PTYFL_pfl_40v0_9_20150316_1g14767.t1	GLRA3,GRIA2,Rdl,,PROKR2,PROKR2	38BM7,39MCC,39V52,38X1Y,38H0C,38H0C	extracellularly glycine-gated chloride channel activity,glutamate receptor,activity. It is involved in the biological process described with ion transport,NHL repeat,pancreatic polypeptide receptor activity,pancreatic polypeptide receptor activity
178	87682	LOTGIsca_132:333951..636775	Nephrozoa	LOTGI	LOTGI_LotgiP225095,LOTGI_LotgiP225098,LOTGI_LotgiP97270,LOTGI_LotgiP238135,LOTGI_LotgiP139048,LOTGI_LotgiP139012,LOTGI_LotgiP139054,LOTGI_LotgiP225111,LOTGI_LotgiP172374,LOTGI_LotgiP200052,LOTGI_LotgiP200055,LOTGI_LotgiP200059,LOTGI_LotgiP225116,LOTGI_LotgiP139022,LOTGI_LotgiP238146	EIF2B5,UGDH,THEM6,,rad50,RAD50,RAD50,CCNA2,EXOSC9,Dsp1,SAP30L,EIF3F,ATP8A1,NFRKB,	38EDP,38BE6,39P04,,38D7E,38D7E,35EPV,38E7Y,38B7Z,39V7D,28PSY,39TCT,38BZ2,38DF6,	Translation initiation factor,UDP-glucose 6-dehydrogenase activity,Thioesterase-like superfamily,,DNA repair protein,DNA repair protein,DNA repair protein RAD50,cell division,Exosome component 9,non-sequence-specific DNA binding, bending,non-sequence-specific DNA binding, bending,translation initiation factor activity,Belongs to the cation transport ATPase (P-type) (TC 3.A.3) family. Type IV subf…
179	24457	NW_018384402.1:4395..185124	Nephrozoa	EXAPA	EXAPA_XP_020916608.1,EXAPA_XP_020916648.1,EXAPA_XP_020916641.1,EXAPA_XP_020916893.1,EXAPA_XP_020916915.1,EXAPA_XP_020916598.1,EXAPA_XP_028519638.1,EXAPA_XP_020916882.1,EXAPA_XP_020917174.1,EXAPA_XP_020916853.1,EXAPA_XP_020917173.1,EXAPA_XP_020917169.1,EXAPA_XP_020916820.1,EXAPA_XP_020916580.1,EXAPA_XP_020916979.1,EXAPA_XP_020916968.1	,,,,,AKAP9,FAM134C,RpL37A,PSMC3IP,HNRNPA1L2,SMUG1,,SLC25A1,TUBG2,POLR1B,FUT4	3AJFB,2E0DQ,2E0DQ,COG5126,28MS1,28NFK,28HFM,3A5SK,38G1J,39XI7,28KKK,2EPKJ,38I0A,38EF0,38EVW,38GX2	Domain of unknown function (DUF4062),PLAC8 family,PLAC8 family,Ca2 -binding protein (EF-Hand superfamily,FAM124 family,anchor protein 9,Family with sequence similarity 134, member C,rRNA binding,DBD domain binding,heterogeneous nuclear ribonucleoprotein,single-strand selective uracil DNA N-glycosylase activity,,Belongs to the mitochondrial carrier (TC 2.A.29) family,microtubule nucleation,nucleol…
181	45288	LFEI01000141:138081..161965	Nephrozoa	LINAN	LINAN_g8518.t1,LINAN_g8519.t1,LINAN_g8522.t1,LINAN_g8520.t1,LINAN_g8521.t1,LINAN_g8523.t1	LCLAT1,LCLAT1,,Jheh2,Jheh2,Jheh2	38DTT,38DTT,,38FY7,38FY7,38FY7	transferase activity, transferring acyl groups,1-acylglycerol-3-phosphate O-acyltransferase activity,,cis-stilbene-oxide hydrolase activity,Catalyzes juvenile hormone hydrolysis,cis-stilbene-oxide hydrolase activity
188	4964	Sc7u5tJ_1587:14531053..14631564	Nephrozoa	BRAFL	BRAFL_BL27615.1,BRAFL_BL27616.1,BRAFL_BL27617.1,BRAFL_BL27618.1,BRAFL_BL27619.1,BRAFL_BL27614.1	ZNF277,DOCK3,RBM15B,MAPKAPK3,TMEM167B,	38HAF,38BY5,38FHR,38E9E,3A6BW,2CCUJ	C2H2 type zinc-finger (2 copies),negative regulation of vascular smooth muscle contraction,dosage compensation by inactivation of X chromosome,macropinocytosis,protein secretion,Testis-expressed sequence 264
189	30975	NC_047564.1:13938559..13996702	Nephrozoa	CRAGI	CRAGI_XP_011418966.1,CRAGI_XP_011418967.2,CRAGI_XP_011418968.2,CRAGI_XP_034338148.1	FEN1,DDX27,PSKH1,WDR89	38GN8,38JKP,39SYD,38HUF	Structure-specific nuclease with 5'-flap endonuclease and 5'-3' exonuclease activities involved in DNA replication and repair. During DNA replication, cleaves the 5'-overhanging flap structure that is generated by displacement synthesis when DNA polymerase encounters the 5'-end of a downstream Okazaki fragment. It enters the flap from the 5'-end and then tracks to cleave the flap base, leaving a …
192	38346	3R:9812805..9819867	Nephrozoa	DROME	DROME_FBpp0081621,DROME_FBpp0081622,DROME_FBpp0081632,DROME_FBpp0081631,DROME_FBpp0081630	,,,,	3A1CY,38BJ3,3A1CY,3A1CY,3A1CY	GNS1/SUR4 family,Elongation of very long chain fatty acids protein,GNS1/SUR4 family,Fatty acid elongase activity. It is involved in the biological process described with fatty acid elongation,Fatty acid elongase activity. It is involved in the biological process described with fatty acid elongation
210	52872	scaffold4887_cov142:1816686..1944166	Nephrozoa	PTYFL	PTYFL_pfl_40v0_9_20150316_1g9142.t1,PTYFL_pfl_40v0_9_20150316_1g9143.t1,PTYFL_pfl_40v0_9_20150316_1g9144.t1,PTYFL_pfl_40v0_9_20150316_1g9137.t1,PTYFL_pfl_40v0_9_20150316_1g9138.t1,PTYFL_pfl_40v0_9_20150316_1g9139.t1,PTYFL_pfl_40v0_9_20150316_1g9140.t1,PTYFL_pfl_40v0_9_20150316_1g9141.t1,PTYFL_pfl_40v0_9_20150316_1g9145.t1,PTYFL_pfl_40v0_9_20150316_1g9146.t1	MRPL11,RRP36,,SF3B2,,,,,,	3A3F4,3A4NM,,38D8Q,2DB9I,2DB9I,2DB9I,2DB9I,39F7A,39F7A	Belongs to the universal ribosomal protein uL11 family,cleavage involved in rRNA processing,,mRNA splicing, via spliceosome,CECR6/TMEM121 family,CECR6/TMEM121 family,CECR6/TMEM121 family,CECR6/TMEM121 family,Patched family,Patched family
221	1536	NW_022756069.1:12239..94649	Nephrozoa	ANNJA	ANNJA_XP_033125783.1,ANNJA_XP_033125785.1,ANNJA_XP_033125761.1	ARMC1,MTFR1,PDE7A	2C0NN,28KBP,35G92	Armadillo repeat containing 1,mitochondrial fission regulator 1,3',5'-cyclic-AMP phosphodiesterase activity
232	15664	NW_021129421.1:9534..201800	Nephrozoa	ACRMI	ACRMI_XP_029183033.1,ACRMI_XP_029183022.1,ACRMI_XP_029183023.1	,,	2E2SS,2E2SS,2E2SS	TLD,TLD,TLD
235	53151	LG8:2453905..2466627	Nephrozoa	TRICA	TRICA_TC006099_001,TRICA_TC006100_001,TRICA_TC006101_001,TRICA_TC006102_001	,,,car	38I3Q,38I3Q,38I3Q,38B73	Alcohol dehydrogenase GroES-like domain,Alcohol dehydrogenase GroES-like domain,Alcohol dehydrogenase GroES-like domain,Belongs to the STXBP unc-18 SEC1 family
241	8464	scaffold300_cov133:17174..300859	Nephrozoa	PTYFL	PTYFL_pfl_40v0_9_20150316_1g639.t1,PTYFL_pfl_40v0_9_20150316_1g641.t1,PTYFL_pfl_40v0_9_20150316_1g642.t1,PTYFL_pfl_40v0_9_20150316_1g646.t1,PTYFL_pfl_40v0_9_20150316_1g650.t1,PTYFL_pfl_40v0_9_20150316_1g651.t1,PTYFL_pfl_40v0_9_20150316_1g644.t1,PTYFL_pfl_40v0_9_20150316_1g645.t1,PTYFL_pfl_40v0_9_20150316_1g647.t1,PTYFL_pfl_40v0_9_20150316_1g648.t1,PTYFL_pfl_40v0_9_20150316_1g649.t1,PTYFL_pfl_40v0…	METTL16,EIF3C,FTSJ3,SRSF1,COQ5,,PRKRIP1,PPP1CC,DYNLL2,DYNLL2,DLC-D,HVCN1	38CXU,38EZF,38B6C,38GQD,38DCR,38HYB,3A4EK,38BV2,3A3DU,3A3DU,3A3DU,29QCU	RNA N6-methyltransferase that methylates adenosine residues of a subset of RNAs and plays a key role in S-adenosyl-L- methionine homeostasis by regulating expression of MAT2A transcripts. Able to N6-methylate a subset of mRNAs and U6 small nuclear RNAs (U6 snRNAs). In contrast to the METTL3-METTL14 heterodimer, only able to methylate a limited number of RNAs requires both a 5'UACAGAGAA-3' nonamer…
258	12339	NW_021923661.1:247896..311273	Nephrozoa	IXOSC	IXOSC_XP_029827200.1,IXOSC_XP_029827204.1,IXOSC_XP_029827198.1,IXOSC_XP_029827202.1	,Hsp68,Hsp68,Hsp68	38BSZ,39WCK,39WCK,39WCK	Heat shock 70 kDa protein cognate 2-like,Hsp70 protein,Hsp70 protein,Hsp70 protein
260	81549	NW_020192593.1:25035..142634	Nephrozoa	MAYZE	MAYZE_XP_024656118.1,MAYZE_XP_024656120.1,MAYZE_XP_004576105.1,MAYZE_XP_024656117.1,MAYZE_XP_024656116.1,MAYZE_XP_004576104.1,MAYZE_XP_014262822.1	,,PICK1,PLBD1,PLBD1,LGALS2,GUCY2C	28P8M,28P8M,38CMW,38SPP,38SPP,3A2RS,38FHV	Interferon-induced very large GTPase 1-like,Interferon-induced very large GTPase 1-like,Protein interacting with prkca 1,phospholipase,phospholipase,Lectin, galactoside-binding, soluble, 2,Guanylate cyclase 2C
265	79590	NC_047564.1:44875724..44898254	Nephrozoa	CRAGI	CRAGI_XP_019925965.2,CRAGI_XP_019925966.2,CRAGI_XP_011438105.3	,,	KOG1216,,KOG1216	sensory perception of sound,,sensory perception of sound
266	89292	NC_037593.1:14141707..14222446	Nephrozoa	POMCA	POMCA_XP_025092225.1,POMCA_XP_025090656.1,POMCA_XP_025089901.1	OR1L8,,FUT1	39X7E,2EA59,2C6X7	7 transmembrane receptor (rhodopsin family),alpha-(1,2)-fucosyltransferase activity,Belongs to the glycosyltransferase 11 family
266	34080	NC_047020.1:26201909..26269907	Nephrozoa	PECMA	PECMA_XP_033743201.1,PECMA_XP_033743202.1,PECMA_XP_033743204.1,PECMA_XP_033743200.1,PECMA_XP_033743203.1	Mco1,Mco1,,,Mco1	39UM9,39UM9,2E0Q2,KOG4651,39UM9	It is involved in the biological process described with oxidation-reduction process,It is involved in the biological process described with oxidation-reduction process,Domain of unknown function (DUF4538),chondroitin 4-sulfotransferase activity,Multicopper oxidase
267	9565	NW_022145611.1:32976899..33031886	Nephrozoa	STRPU	STRPU_XP_030855357.1,STRPU_XP_795508.4,STRPU_XP_011678747.1,STRPU_XP_030854363.1	PTK7,POLR1C,AP2S1,ARHGAP11A	38H5B,38B4V,38BNQ,38DA0	kinase 7,DNA-directed RNA polymerases I and III subunit,protein transporter activity,GTPase activator activity
281	84680	Sc4wPfr_920:1734419..1942415	Nephrozoa	HYDVU	HYDVU_Sc4wPfr_920.g453.t1,HYDVU_Sc4wPfr_920.g454.t1,HYDVU_Sc4wPfr_920.g455.t1	HAL,HAL,HAL	39FQ6,39FQ6,39FQ6	Histidine ammonia-lyase,Histidine ammonia-lyase,Histidine ammonia-lyase
282	87754	LOTGIsca_40:1249336..1288307	Nephrozoa	LOTGI	LOTGI_LotgiP191501,LOTGI_LotgiP163522,LOTGI_LotgiP163524,LOTGI_LotgiP163514,LOTGI_LotgiP163518,LOTGI_LotgiP122405	TSNAXIP1,,,TANGO6,TANGO6,RANBP9	28MD5,38DGH,,38KQU,38KQU,38DWC	spermatogenesis,collagen,,Transport and Golgi organization,Transport and Golgi organization,RAN binding protein 9
285	9519	NW_022145599.1:18400203..18559335	Nephrozoa	STRPU	STRPU_XP_011682894.1,STRPU_XP_030840989.1,STRPU_XP_011682908.1,STRPU_XP_030840222.1,STRPU_XP_030840223.1	MYH3,MEI1,MEI1,MEI1,XPO6	38CVC,2CNCA,2CNCA,2CNCA,39RM0	translation initiation factor activity,Meiosis inhibitor,chromosome localization to nuclear envelope involved in homologous chromosome segregation,chromosome localization to nuclear envelope involved in homologous chromosome segregation,Exportin 6
288	29218	NW_022719050.1:123258..192661	Nephrozoa	ANNJA	ANNJA_XP_033109444.1,ANNJA_XP_033109523.1,ANNJA_XP_033109445.1,ANNJA_XP_033109547.1,ANNJA_XP_033109539.1,ANNJA_XP_033109546.1	SLC27A2,PTPN9,SLC27A2,MRPL54,SPATA5L1,PEX11B	38B7F,2QR81,38B7F,35VIM,39TVA,39RIQ	pristanate-CoA ligase activity,protein tyrosine phosphatase activity,Solute carrier family 27 (Fatty acid transporter), member,Mitochondrial ribosomal protein L37,Spermatogenesis-associated protein 5-like protein 1,regulation of peroxisome size
192	86596	NW_018383631.1:4200838..4779539	Nephrozoa	PARTE	PARTE_XP_015925965.1,PARTE_XP_015925966.1,PARTE_XP_015925967.1,PARTE_XP_015925968.1,PARTE_XP_015925969.1,PARTE_XP_015925970.1,PARTE_XP_021004427.1,PARTE_XP_021004411.1,PARTE_XP_015903613.1,PARTE_XP_015903602.1,PARTE_XP_015903591.1,PARTE_XP_015903578.1,PARTE_XP_015903566.1,PARTE_XP_015911456.1	,,,ASIC4,,,ELOVL4,,SCNN1B,,,,,	3A1NW,3A1NW,3A1NW,38YI2,38YI2,39V4M,38BJ3,KOG1215,39U6J,3A1NW,3A1NW,38YI2,3A1NW,3A1NW	Amiloride-sensitive sodium channel,Amiloride-sensitive sodium channel,Amiloride-sensitive sodium channel,Acid-sensing (proton-gated) ion channel family member,Belongs to the amiloride-sensitive sodium channel (TC 1.A.6) family,GNS1/SUR4 family,Catalyzes the first and rate-limiting reaction of the four that constitute the long-chain fatty acids elongation cycle. This endoplasmic reticulum-bound en…
241	14424	NW_022145576.1:1420673..1689963	Nephrozoa	STRPU	STRPU_XP_790868.3,STRPU_XP_030831219.1,STRPU_XP_030831241.1,STRPU_XP_030830807.1,STRPU_XP_030831622.1	COQ5,HEATR6,,P2RX1,DLC-D	38DCR,38HYB,KOG2047,28KDS,3A3DU	Methyltransferase required for the conversion of 2- polyprenyl-6-methoxy-1,4-benzoquinol (DDMQH2) to 2-polyprenyl-3- methyl-6-methoxy-1,4-benzoquinol (DMQH2),Domain of unknown function (DUF4042),Domain of unknown function (DUF4042),Receptor for ATP that acts as a ligand-gated ion channel,dynein, light chain
321	36637	NW_005819117.1:24522..2011477	Nephrozoa	LATCH	LATCH_XP_005991849.1,LATCH_XP_014341483.1,LATCH_XP_014341495.1,LATCH_XP_014341494.1,LATCH_XP_005991859.1,LATCH_XP_005991850.1,LATCH_XP_014341481.1,LATCH_XP_005991841.1,LATCH_XP_014341490.1,LATCH_XP_005991848.1,LATCH_XP_005991857.1,LATCH_XP_005991851.1,LATCH_XP_005991862.1,LATCH_XP_005991837.1,LATCH_XP_014341480.1,LATCH_XP_005991839.1,LATCH_XP_005991840.1,LATCH_XP_005991854.1	MVB12A,DSN1,PBX1,CHCHD5,ATP13A1,GMIP,LMX1A,olfm2,PIN1,UBL5,FBXL12,NXNL1,NXNL1,ANGPTL6,C19orf66,RDH8,,	39WAM,2B5V3,38DAX,2D8M2,38DBB,38GMW,396MF,39SID,3A05V,3A61B,38HEN,39ZZD,39ZZD,38DIQ,2BW89,38GKD,38CJN,2AGI8	virus maturation,DSN1, MIS12 kinetochore complex component,pre-B-cell leukemia transcription factor 1,Coiled-coil-helix-coiled-coil-helix domain-containing protein 5,calcium-transporting ATPase activity,negative regulation of GTPase activity,Homeobox KN domain,Neurogenesis glycoprotein,(peptidyl-prolyl cis trans isomerase) NIMA-interacting 1,Ubiquitin-like protein,protein ubiquitination,nucleored…
327	18060	Lachesis_group8:12482262..12565111	Nephrozoa	ANABR	ANABR_EVM0017595.1,ANABR_EVM0023477.1,ANABR_EVM0004485.1	F13A1,F13A1,F13A1	2CD5G,2CD5G,2CD5G	coagulation factor XIII,coagulation factor XIII,coagulation factor XIII
354	11384	CAPTEscaffold_20:327439..379677	Nephrozoa	CAPTE	CAPTE_CapteP193320,CAPTE_CapteP103591,CAPTE_CapteP221412,CAPTE_CapteP152399,CAPTE_CapteP152400	,TCF7L2,Nurf-38,VTI1A,RPL34	38DFW,3591Q,38CDN,39STY,3A4A9	It is involved in the biological process described with Wnt signaling pathway,Transcription factor 7-like 2,inorganic diphosphatase activity,vesicle fusion with Golgi apparatus,ribosomal protein
362	30524	NC_047561.1:7868810..8061869	Nephrozoa	CRAGI	CRAGI_XP_034323265.1,CRAGI_XP_034323270.1,CRAGI_XP_034323273.1,CRAGI_XP_034323278.1,CRAGI_XP_034323280.1	,,,,	29BDQ,29BDQ,38BUP,29BDQ,29BDQ	Fibronectin type 3 domain,Fibronectin type 3 domain,EGF domain,Fibronectin type 3 domain,Fibronectin type 3 domain
375	7043	LOTGIsca_10:3438532..3459087	Nephrozoa	LOTGI	LOTGI_LotgiP98299,LOTGI_LotgiP98300,LOTGI_LotgiP70058	,,LIPI	28N19,28N19,28N19	Carboxylic ester hydrolase activity. It is involved in the biological process described with lipid metabolic process,Pancreatic triacylglycerol,Lipase member
394	8545	scaffold1173_cov143:242415..361203	Nephrozoa	PTYFL	PTYFL_pfl_40v0_9_20150316_1g2837.t1,PTYFL_pfl_40v0_9_20150316_1g2838.t1,PTYFL_pfl_40v0_9_20150316_1g2839.t1,PTYFL_pfl_40v0_9_20150316_1g2840.t1	GPR125,QDPR,KCMF1,sage	38CVZ,38HT5,38D3B,3A98C	G protein-coupled receptor,Dihydropteridine reductase,potassium channel modulatory factor 1,protein dimerization activity
266	11748	NC_047568.1:19503951..19676168	Nephrozoa	CRAGI	CRAGI_XP_011433021.2,CRAGI_XP_011426868.2,CRAGI_XP_019922653.2,CRAGI_XP_019922655.2	FUT1,FUT1,FUT1,FUT1	2C6X7,2C6X7,2C6X7,2C6X7	Belongs to the glycosyltransferase 11 family,Belongs to the glycosyltransferase 11 family,Belongs to the glycosyltransferase 11 family,Belongs to the glycosyltransferase 11 family
426	5794	NC_047568.1:22615943..22846220	Nephrozoa	CRAGI	CRAGI_XP_034311396.1,CRAGI_XP_034313053.1,CRAGI_XP_034313054.1,CRAGI_XP_011435887.1,CRAGI_XP_011448991.2	,,,,	38DB6,3A438,38DGH,38DB6,38EY4	von Willebrand factor D and EGF,biological adhesion,collagen,von Willebrand factor D and EGF,propionate transmembrane transporter activity
327	26169	WHPX01000969.1:156815..175728	Nephrozoa	ACTEQ	ACTEQ_EGACTEQ4350010433-PA,ACTEQ_EGACTEQ4350044408-PA,ACTEQ_EGACTEQ4350029313-PA	RABL2B,,	38EWE,,	GTPase activity,,
394	6938	LFEI01000258:198778..237971	Nephrozoa	LINAN	LINAN_g12872.t1,LINAN_g12873.t1,LINAN_g12874.t1	GPR125,Dhpr,KCMF1	38CVZ,38HT5,38D3B	regulation of establishment of blood-brain barrier,Enoyl-(Acyl carrier protein) reductase,Potassium channel modulatory factor 1
469	11697	chr15_297_59404251:4850349..5128125	Nephrozoa	ACHFU	ACHFU_Afu012923,ACHFU_Afu012925,ACHFU_Afu012928,ACHFU_Afu012929,ACHFU_Afu012927	SLC16A12,RABGGTB,VIM,VIM,PHYHD1	38HQ8,38DTQ,KOG0977,39RT4,39VT7	creatine transmembrane transporter activity,Rab geranylgeranyltransferase, beta subunit,intermediate filament organization,intermediate filament organization,phytanoyl-CoA dioxygenase
470	76961	LFEI01000013:184878..219162	Nephrozoa	LINAN	LINAN_g1360.t1,LINAN_g1361.t1,LINAN_g1363.t1,LINAN_g1362.t1	RPA2,IQANK1,TINAGL1,IQANK1	38FC9,38EC7,38EK0,38EC7	Replication protein A 32 kDa,ankyrin repeats,Tubulointerstitial nephritis antigen-like,ankyrin repeats
489	85819	scaffold162:1584048..1683873	Nephrozoa	MORVI	MORVI_scaffold162.g31.t1,MORVI_scaffold162.g32.t1,MORVI_scaffold162.g33.t1	,ATP6V1G1,MAN1B1	39KVE,3A6AE,38CSI	ZZ-type zinc finger-containing protein 3-like,proton-exporting ATPase activity, phosphorylative mechanism,trimming of terminal mannose on B branch
514	7883	NW_020868311.1:443568..604225	Nephrozoa	PENVA	PENVA_XP_027228487.1,PENVA_XP_027229097.1,PENVA_XP_027229958.1,PENVA_XP_027228378.1	,,,	38EY4,38EY4,38EY4,39T7H	propionate transmembrane transporter activity,Belongs to the sodium solute symporter (SSF) (TC 2.A.21) family,Belongs to the sodium solute symporter (SSF) (TC 2.A.21) family,Major Facilitator Superfamily
515	563	Lachesis_group6:12552095..12915357	Nephrozoa	ANABR	ANABR_EVM0005115.1,ANABR_EVM0016584.1,ANABR_EVM0023126.1,ANABR_EVM0002863.1,ANABR_EVM0014112.1,ANABR_EVM0004789.1,ANABR_EVM0013952.1,ANABR_EVM0006527.1,ANABR_EVM0003455.1,ANABR_EVM0018646.1,ANABR_EVM0002844.1	,,ITIH4,ITIH3,,,,,PCLO,TRMU,MTMR14	2QPS2,2QPS2,2QPS2,2QPS2,2QPS2,2QPS2,2QPS2,2QPS2,38GUB,38BAG,28HYX	hyaluronan metabolic process,hyaluronan metabolic process,Inter-alpha-trypsin inhibitor heavy chain,Inter-alpha-trypsin inhibitor heavy chain,inter-alpha-trypsin inhibitor heavy chain,inter-alpha-trypsin inhibitor heavy chain,hyaluronan metabolic process,inter-alpha-trypsin inhibitor heavy chain,Piccolo presynaptic cytomatrix protein,mitochondrial tRNA thio-modification,Myotubularin related prote…
520	32156	LFEI01001104:8215..55028	Nephrozoa	LINAN	LINAN_g27355.t1,LINAN_g27356.t1,LINAN_g27358.t1	,PSPC1,	39MBX,38PBU,2CMKN	Zinc finger with UFM1-specific peptidase domain protein-like,E-box binding,zinc ion binding
555	10475	Lachesis_group3:38434842..38750827	Nephrozoa	ANABR	ANABR_EVM0005126.1,ANABR_EVM0013675.1,ANABR_EVM0014045.1,ANABR_EVM0021706.1,ANABR_EVM0014547.1,ANABR_EVM0008844.1,ANABR_EVM0006359.1	TMCO4,OTUD3,,PPP1R35,SDHB,Nep3,Nep1	38DI9,2CNAH,3A4ZJ,2DDCP,38CDD,38BNF,38BNF	Protein of unknown function (DUF726),protein K27-linked deubiquitination,EF-hand domain pair,protein phosphatase inhibitor activity,3 iron, 4 sulfur cluster binding,metalloendopeptidase activity. It is involved in the biological process described with proteolysis,Peptidase family M13
562	23801	Chr14:535655..596141	Nephrozoa	CIOIN	CIOIN_KY.Chr14.75.v2.SL2-1,CIOIN_KY.Chr14.75.v1.ND1-1,CIOIN_KY.Chr14.76.v1.ND1-1,CIOIN_KY.Chr14.81.v1.ND1-1	OTOP2,OTOP2,OTOP2,OTOP2	39679,39679,39679,39679	proton channel activity,proton channel activity,proton channel activity,proton channel activity
568	31914	LFEI01001122:18521..106818	Nephrozoa	LINAN	LINAN_g27530.t1,LINAN_g27534.t1,LINAN_g27535.t1	,GPC5,dlp	2CIN8,34WIW,38HTJ	Src homology 3 domains,Glypican,Cell surface proteoglycan that bears heparan sulfate
569	10868	chr7_264_74935562:9418628..10339784	Nephrozoa	ACHFU	ACHFU_Afu006226,ACHFU_Afu006225,ACHFU_Afu006223,ACHFU_Afu006222,ACHFU_Afu006221,ACHFU_Afu006218,ACHFU_Afu006216,ACHFU_Afu006212,ACHFU_Afu006211	RTN4IP1,FAM76B,CEP57,YARS,AGPAT3,E2F8,,,NAV2	38DDK,38CIP,2CD5F,38E6V,38HYV,39SUF,2S6ZA,2S6ZA,2CMAI	Reticulon-4-interacting protein 1,FAM76 protein,fibroblast growth factor binding,tyrosyl-tRNA aminoacylation,1-acyl-sn-glycerol-3-phosphate acyltransferase,positive regulation of DNA endoreduplication,Calponin homology (CH) domain,Calponin homology (CH) domain,positive regulation of invadopodium disassembly
577	5954	NW_021163039.1:585298..663525	Nephrozoa	DENGI	DENGI_XP_028400769.1,DENGI_XP_028400770.1,DENGI_XP_028400771.1,DENGI_XP_028400775.1,DENGI_XP_028400776.1,DENGI_XP_028400920.1	SACS,SACS,SACS,SACS,SACS,SACS	28IDA,28IDA,28IDA,28IDA,28IDA,28IDA	negative regulation of inclusion body assembly,negative regulation of inclusion body assembly,negative regulation of inclusion body assembly,negative regulation of inclusion body assembly,negative regulation of inclusion body assembly,negative regulation of inclusion body assembly
578	38782	GWHACBE00000003:31278035..31356080	Nephrozoa	EISAN	EISAN_GWHPACBE008348,EISAN_GWHPACBE008349,EISAN_GWHPACBE008350,EISAN_GWHPACBE008351,EISAN_GWHPACBE008352	daf-9,daf-9,daf-9,daf-9,CYP2W1	38BSU,38BSU,38BSU,38BSU,38BW3	monooxygenase activity,monooxygenase activity,monooxygenase activity,monooxygenase activity,cytochrome P450
585	38889	NW_021918892.1:11777..60794	Nephrozoa	IXOSC	IXOSC_XP_029833105.1,IXOSC_XP_029833109.1,IXOSC_XP_029833110.1	,,	2BPI7,2BPI7,2BPI7	Alpha-lactalbumin / lysozyme C,Alpha-lactalbumin / lysozyme C,C-Type Lysozyme
587	31994	LFEI01000160:276633..421551	Nephrozoa	LINAN	LINAN_g9302.t1,LINAN_g9303.t1,LINAN_g9304.t1,LINAN_g9306.t1,LINAN_g9300.t1,LINAN_g9301.t1,LINAN_g9310.t1,LINAN_g9308.t1,LINAN_g9309.t1	,ORC5,RELN,RELN,CACNA2D1,CACNA2D1,CAMK1,ATRIP,	390VV,38C97,28K45,28K45,38H7U,38H7U,38DCI,2CMII,3A724	Lipoma HMGIC fusion partner-like,DNA replication origin binding,Reeler domain,Reelin isoform,Calcium channel, voltage-dependent, alpha 2 delta subunit,positive regulation of high voltage-gated calcium channel activity,Calcium calmodulin-dependent protein kinase,K63-linked polyubiquitin modification-dependent protein binding,ESSS subunit of NADH:ubiquinone oxidoreductase (complex I)
599	77020	LFEI01001157:56174..110677	Nephrozoa	LINAN	LINAN_g27853.t1,LINAN_g27854.t1,LINAN_g27855.t1,LINAN_g27857.t1	ALKBH8,THOC2,,THOC2	35IDQ,38GXV,39Z0S,38GXV	Domain of unknown function (DUF1891),THO complex,G-protein coupled receptor activity. It is involved in the biological process described with G-protein coupled receptor signaling pathway,regulation of mRNA export from nucleus
602	73296	NW_006703595.1:434..163810	Nephrozoa	CHEMY	CHEMY_XP_027689935.1,CHEMY_XP_027689936.1,CHEMY_XP_027689937.1,CHEMY_XP_027689934.1,CHEMY_XP_007072060.1	FTSJ3,PSMC5,SMARCD2,,	38B6C,38EAQ,38CY5,38DGN,38DGN	FtsJ homolog 3,26S protease regulatory subunit 8,regulator of chromatin, subfamily d, member 2,Seminal vesicle autoantigen (SVA),Seminal vesicle autoantigen (SVA)
617	90287	oct006213F:97927..204138	Nephrozoa	OCTMI	OCTMI_Omin011950,OCTMI_Omin011949,OCTMI_Omin011951	RpL8,PIWIL2,	38BCB,38BVC,38F5V	Structural constituent of ribosome. It is involved in the biological process described with,piRNA binding,alpha-(1->3)-fucosyltransferase activity
375	7802	NW_005854595.1:29037..275170	Nephrozoa	PELSI	PELSI_XP_025039367.1,PELSI_XP_025039369.1,PELSI_XP_025039373.1,PELSI_XP_006121061.1,PELSI_XP_025039370.1,PELSI_XP_025039362.1	PNLIP,PNLIPRP3,PNLIP,HSPA12A,CCDC172,C10orf82	28N19,28N19,28N19,38CTR,2E0U8,2E3XT	Pancreatic lipase-related protein,Pancreatic lipase-related protein,Pancreatic lipase-related protein,ATP binding,coiled-coil domain containing 172,Protein of unknown function (DUF2475)
54	25317	NW_018385099.1:390..27428	Nephrozoa	EXAPA	EXAPA_XP_020897111.2,EXAPA_XP_020897093.2,EXAPA_XP_028513939.1	LACE1,NT5DC1,NKIRAS1	38DES,38CPS,39CBU	lactation elevated,5'-nucleotidase activity,GTPase activity
79	13210	NW_001834137.1:37754..218134	Nephrozoa	NEMVE	NEMVE_XP_032228646.1,NEMVE_XP_032228637.1,NEMVE_XP_032228642.1,NEMVE_XP_032228633.1,NEMVE_XP_032228630.1	,,,,	29HFA,38DB6,38DB6,29HFA,38F42	,von Willebrand factor D and EGF,von Willebrand factor D and EGF,,K02A2.6-like
79	5446	CAPTEscaffold_77:187023..255112	Nephrozoa	CAPTE	CAPTE_CapteP192008,CAPTE_CapteP192009,CAPTE_CapteP192010,CAPTE_CapteP192012,CAPTE_CapteP192013,CAPTE_CapteP170147,CAPTE_CapteP192011	DHRS9,DHRS9,DHRS9,,,,	38BV4,38BV4,38BV4,KOG1610,KOG1610,39ZBJ,1KYRM	9-cis-retinoic acid biosynthetic process,9-cis-retinoic acid biosynthetic process,9-cis-retinoic acid biosynthetic process,retinol dehydrogenase activity,retinol dehydrogenase activity,Hormone receptor domain,Belongs to the short-chain dehydrogenases reductases (SDR) family
694	37241	scaffold_74:672384..823448	Nephrozoa	SACKO	SACKO_Sakowv30021181m,SACKO_Sakowv30021161m,SACKO_Sakowv30021160m,SACKO_Sakowv30021235m,SACKO_Sakowv30021165m	RASSF8,LMNTD1,,,LRRC56	38GC6,39VDT,2ADQW,38F1A,390C5	adherens junction maintenance,Intermediate filament tail domain-containing protein,,oxygen sensor activity,Leucine rich repeat containing 56
699	12465	LFEI01000437:55919..97511	Nephrozoa	LINAN	LINAN_g17559.t1,LINAN_g17560.t1,LINAN_g17561.t1,LINAN_g17562.t1,LINAN_g17563.t1	RAB10,ICK,ICK,L3MBTL3,	38EHU,38F74,38F74,38D07,38G5V	establishment of protein localization to endoplasmic reticulum membrane,negative regulation of non-motile cilium assembly,Serine threonine-protein kinase ICK,SAM domain binding,Protein-L-isoaspartate(D-aspartate) O-methyltransferase (PCMT)
706	31956	LFEI01000013:904862..1016524	Nephrozoa	LINAN	LINAN_g1440.t1,LINAN_g1441.t1,LINAN_g1443.t1,LINAN_g1436.t1,LINAN_g1439.t1,LINAN_g1442.t1	,PTPLAD1,,RASL12,,	38GFU,39RP3,,38BCU,38GFU,38HY7	regulation of myosin II filament organization,3-hydroxyacyl-CoA dehydratase activity,,ras-like protein family member 12,regulation of myosin II filament organization,Jiraiya
714	36707	LFEI01000095:216124..232798	Nephrozoa	LINAN	LINAN_g6617.t1,LINAN_g6618.t1,LINAN_g6619.t1	TECPR1,GALE3,BRI3	38I2F,38I2F,3A4EW	Tectonin beta-propeller repeat containing 1,Tectonin beta-propeller,identical protein binding
719	14320	scaffold_603:214366..366375	Nephrozoa	SACKO	SACKO_Sakowv30038492m,SACKO_Sakowv30038507m,SACKO_Sakowv30038494m,SACKO_Sakowv30038489m,SACKO_Sakowv30038484m,SACKO_Sakowv30038483m	ACTR1A,SUFU,SLC25A37,MOGS,BOD1L1,PARP14	38CY2,28KPA,38GJ9,38CWF,2BZ5D,39CUN	cytoskeleton organization,smoothened signaling pathway involved in ventral spinal cord interneuron specification,iron import into the mitochondrion,mannosyl-oligosaccharide glucosidase activity,biorientation of chromosomes in cell division,positive regulation of interleukin-4-mediated signaling pathway
19	1397	NW_022752873.1:1808..110471	Nephrozoa	ANNJA	ANNJA_XP_033123816.1,ANNJA_XP_033123820.1,ANNJA_XP_033123812.1,ANNJA_XP_033123826.1,ANNJA_XP_033123822.1,ANNJA_XP_033123821.1,ANNJA_XP_033123808.1,ANNJA_XP_033123807.1,ANNJA_XP_033123814.1,ANNJA_XP_033123830.1	WBP1,BRD8,CLRN2,DCAF10,,CNNM2,CNNM2,CDC25A,SLBP,SRSF12	2A6IE,2QRPS,28MUH,38BFY,3ARSJ,38BRM,38BRM,38GCJ,3A8HS,39RA0	WW domain binding,histone H2A acetylation,equilibrioception,protein modification by small protein conjugation,magnesium ion homeostasis,Cyclin and CBS domain divalent metal cation transport mediator,Cyclin and CBS domain divalent metal cation transport mediator,positive regulation of cell cycle G2/M phase transition,histone pre-mRNA stem-loop binding,serine arginine-rich splicing factor
726	41772	Sc3x4tf_184.1:976..47786	Nephrozoa	ARCDU	ARCDU_pred2_32504.1,ARCDU_pred2_32505.1,ARCDU_pred2_32506.1	,GPRVPR1,GPRVPR2	,38HZ5,38HZ5	,Vasopressin receptor activity. It is involved in the biological process described with G-protein coupled receptor signaling pathway,Vasopressin receptor activity. It is involved in the biological process described with G-protein coupled receptor signaling pathway
728	9029	scaffold_135:193041..265193	Nephrozoa	SACKO	SACKO_Sakowv30019922m,SACKO_Sakowv30019925m,SACKO_Sakowv30019929m,SACKO_Sakowv30019926m,SACKO_Sakowv30019900m	GATA2,Sec61alpha,,RUVBL1,CCDC146	38D41,38FS7,3A0VQ,38CD9,28H8C	regulation of cell proliferation involved in mesonephros development,It is involved in the biological process described with protein transport,Protein kinase C conserved region 2 (CalB),Proposed core component of the chromatin remodeling Ino80 complex which is involved in transcriptional regulation, DNA replication and probably DNA repair,
752	22645	NW_014577104.1:130190..316574	Nephrozoa	PRICA	PRICA_XP_014680678.1,PRICA_XP_014680690.1,PRICA_XP_014680668.1,PRICA_XP_014680697.1,PRICA_XP_014680667.1,PRICA_XP_014680691.1	,DYM,SMAD6,,USP8,CTIF	29G9I,38E6N,38NHT,38BD4,38DC9,38HD7	,Golgi organization,transforming growth factor beta receptor, inhibitory cytoplasmic mediator activity,Sequence-specific DNA binding transcription factor activity. It is involved in the biological process described with regulation of transcription, DNA-templated,Ubiquitin specific peptidase 8,nuclear-transcribed mRNA catabolic process, nonsense-mediated decay
763	40188	Sc3x4tf_609.1:1899068..2104324	Nephrozoa	ARCDU	ARCDU_pred2_02237.1,ARCDU_pred2_02242.1,ARCDU_pred2_02244.1,ARCDU_pred2_02246.1,ARCDU_pred2_02247.1,ARCDU_pred2_02240.1	,FRMPD3,,,,	,38I54,38I54,38I54,,	,positive regulation of synapse structural plasticity,It is involved in the biological process described with signal transduction,It is involved in the biological process described with signal transduction,,
776	7111	LOTGIsca_14:121653..412612	Nephrozoa	LOTGI	LOTGI_LotgiP230599,LOTGI_LotgiP157389,LOTGI_LotgiP230602,LOTGI_LotgiP157391,LOTGI_LotgiP157392,LOTGI_LotgiP212744	AGBL4,fne,,,,SNX7	38FGV,38BP4,,29F4A,29EAA,38H15	ATP GTP binding protein-like 4,RNA recognition motif. (a.k.a. RRM, RBD, or RNP domain),,Caspase activity and apoptosis inhibitor 1,zinc finger,phosphatidylinositol binding
781	2333	MRZV01000433.1:6695..382974	Nephrozoa	APOJA	APOJA_PIK50120.1,APOJA_PIK50122.1,APOJA_PIK50127.1,APOJA_PIK50128.1,APOJA_PIK50126.1	NOC4L,TRMT44,RpL23A,MSI1,RAB34	38EIE,38H1T,3A1K9,38H1X,38EPI	Nucleolar complex protein 4 homolog,tRNA (uracil) methyltransferase activity,ribosomal large subunit assembly,RNA-binding protein Musashi homolog,member RAS oncogene family
266	13789	NC_037596.1:10544125..10569067	Nephrozoa	POMCA	POMCA_XP_025102683.1,POMCA_XP_025102625.1,POMCA_XP_025102626.1	,,	28KVY,28KVY,28KVY	Bacterial protein of unknown function (HtrL_YibB),Bacterial protein of unknown function (HtrL_YibB),Bacterial protein of unknown function (HtrL_YibB)
793	4957	Seg2555:9626..80244	Nephrozoa	AURAU	AURAU_Seg2555.2,AURAU_Seg2555.3,AURAU_Seg2555.5,AURAU_Seg2555.6,AURAU_Seg2555.4,AURAU_Seg2555.1	GGNBP2,,RPL6,CCDC92,CPOX,ACADS	28HQM,38CKG,39HUD,28IJX,38BVF,38H6J	negative regulation of peptidyl-serine phosphorylation of STAT protein,Belongs to the 14-3-3 family,60s ribosomal protein,Coiled-coil domain of unknown function,coproporphyrinogen oxidase activity,Short-chain specific acyl-CoA dehydrogenase
805	36353	NC_047561.1:47714927..47760191	Nephrozoa	CRAGI	CRAGI_XP_034324181.1,CRAGI_XP_034324186.1,CRAGI_XP_034324183.1,CRAGI_XP_011454222.2	SRD5A1,SRD5A2,SRD5A2,CCDC9	38DM7,38DM7,38DM7,28N27	Steroid-5-alpha-reductase, alpha polypeptide 1 (3-oxo-5 alpha-steroid delta 4-dehydrogenase alpha 1),Steroid-5-alpha-reductase, alpha polypeptide,Steroid-5-alpha-reductase, alpha polypeptide,Domain of unknown function (DUF4594)
793	8457	scaffold28640_cov125:2101..137835	Nephrozoa	PTYFL	PTYFL_pfl_40v0_9_20150316_1g22974.t1,PTYFL_pfl_40v0_9_20150316_1g22975.t1,PTYFL_pfl_40v0_9_20150316_1g22976.t1,PTYFL_pfl_40v0_9_20150316_1g22977.t1,PTYFL_pfl_40v0_9_20150316_1g22978.t1,PTYFL_pfl_40v0_9_20150316_1g22972.t1,PTYFL_pfl_40v0_9_20150316_1g22973.t1	SNAP29,BCAS3,,GGNBP2,RPL6,RpA-70,NF2	39T4K,38DI8,38CKG,28HQM,39HUD,38B63,38CYB	autophagosome membrane docking,acetyltransferase activator activity,Belongs to the 14-3-3 family,negative regulation of peptidyl-serine phosphorylation of STAT protein,60s ribosomal protein,DNA recombination,Schwann cell proliferation
836	14261	scaffold12131_cov112:55827..167405	Nephrozoa	PTYFL	PTYFL_pfl_40v0_9_20150316_1g15966.t1,PTYFL_pfl_40v0_9_20150316_1g15967.t1,PTYFL_pfl_40v0_9_20150316_1g15968.t1,PTYFL_pfl_40v0_9_20150316_1g15964.t1,PTYFL_pfl_40v0_9_20150316_1g15969.t1	PEX13,RNASEH1,RPS7,TRAPPC12,	38HTZ,39U14,39ERP,38FTX,38BIY	peroxisome localization,Endonuclease that specifically degrades the RNA of RNA- DNA hybrids,structural constituent of ribosome,regulation of kinetochore assembly,extracellularly glutamate-gated ion channel activity
842	11773	NC_047564.1:49563647..49568908	Nephrozoa	CRAGI	CRAGI_XP_011413212.2,CRAGI_XP_019918688.2,CRAGI_XP_011413210.3	FUT7,FUT7,FUT7	39RRI,39RRI,39RRI	Fucosyltransferase activity. It is involved in the biological process described with protein glycosylation,Fucosyltransferase activity. It is involved in the biological process described with protein glycosylation,Fucosyltransferase activity. It is involved in the biological process described with protein glycosylation
854	7119	LOTGIsca_72:125077..277581	Nephrozoa	LOTGI	LOTGI_LotgiP58125,LOTGI_LotgiP80119,LOTGI_LotgiP130996,LOTGI_LotgiP130985,LOTGI_LotgiP131045,LOTGI_LotgiP235919,LOTGI_LotgiP54372	EMX2,EMX2,SFXN5,GSG2,,ERGIC1,DUSP1	39SRX,39SRX,38FD4,39UH0,39SW8,38CV0,38ET0	cerebral cortex regionalization,cerebral cortex regionalization,Tricarboxylate carrier,Germ cell associated 2 (haspin),Belongs to the short-chain dehydrogenases reductases (SDR) family,Endoplasmic reticulum-golgi intermediate compartment,protein tyrosine/threonine phosphatase activity
855	89189	chr19:2685178..3093986	Nephrozoa	MIZYE	MIZYE_PY_T24158,MIZYE_PY_T24159,MIZYE_PY_T24160,MIZYE_PY_T24161,MIZYE_PY_T24162,MIZYE_PY_T24163	,,,PPP1R9A,MYO3A,	3A1CG,38E8D,2E11S,38CG5,38FVQ,38D8R	ADP-ribosylation factor family,TM2 domain,zinc finger,protein phosphatase 1 regulatory,translation initiation factor activity,Pfam:KH_3
868	36069	NW_022726340.1:155447..366375	Nephrozoa	ANNJA	ANNJA_XP_033112248.1,ANNJA_XP_033112244.1,ANNJA_XP_033112245.1,ANNJA_XP_033112240.1	TMEM151B,FAM179B,FAM179B,KCNK1	28KHH,38G28,38G28,39JF9	TMEM151 family,non-motile cilium assembly,non-motile cilium assembly,Potassium channel subfamily K member
879	88016	NC_037599.1:5114416..5190684	Nephrozoa	POMCA	POMCA_XP_025110614.1,POMCA_XP_025110621.1,POMCA_XP_025110616.1,POMCA_XP_025110618.1,POMCA_XP_025110613.1	,ARMC7,PRKAA1,,NUP155	38E0D,38GG6,3AGEH,39VHY,38TTX	glycine dehydrogenase (decarboxylating) activity,alpha-catenin binding,[hydroxymethylglutaryl-CoA reductase (NADPH)] kinase activity,Major Facilitator Superfamily,protein localization to nuclear inner membrane
880	9796	NW_022145613.1:36247911..36348058	Nephrozoa	STRPU	STRPU_XP_011661125.1,STRPU_XP_011661127.1,STRPU_XP_795517.3,STRPU_XP_789564.4,STRPU_XP_796101.5	,,CSRNP3,LETMD1,	2E1YG,2E1YG,38E3R,39FWI,38FTK	,,positive regulation of transcription by RNA polymerase II,LETM1 domain containing 1,N-acetylglutamate synthase
884	41034	NC_037601.1:2358797..2439694	Nephrozoa	POMCA	POMCA_XP_025115642.1,POMCA_XP_025115955.1,POMCA_XP_025115953.1,POMCA_XP_025115646.1,POMCA_XP_025115643.1,POMCA_XP_025115648.1	SLC9A8,LYRM4,FARS2,,EEPD1,	38C64,3A8KB,38BR2,38V7F,38EV7,3A1JF	Belongs to the monovalent cation proton antiporter 1 (CPA1) transporter (TC 2.A.36) family,Belongs to the complex I LYR family,phenylalanyl-tRNA aminoacylation,Starch/carbohydrate-binding module (family 53),DNA repair,Belongs to the peroxisomal membrane protein PXMP2 4 family
585	37849	2L:45975834..46039147	Nephrozoa	ANOGA	ANOGA_AGAP007353-PA,ANOGA_AGAP007354-PA,ANOGA_AGAP007355-PA,ANOGA_AGAP007356-PA,ANOGA_AGAP007357-PA,ANOGA_AGAP007358-PB,ANOGA_AGAP007343-PA,ANOGA_AGAP007344-PA,ANOGA_AGAP007345-PA,ANOGA_AGAP007346-PA,ANOGA_AGAP007347-PA	,,,,,,,,,LYZ,	39WNM,39WNM,39WNM,39WNM,39WNM,39WNM,2BPI7,2BPI7,2BPI7,2BPI7,2BPI7	Conserved hypothetical protein,CRAL/TRIO, N-terminal domain,CRAL/TRIO, N-terminal domain,CRAL/TRIO, N-terminal domain,CRAL/TRIO, N-terminal domain,CRAL/TRIO, N-terminal domain,C-Type Lysozyme,Alpha-lactalbumin / lysozyme C,Alpha-lactalbumin / lysozyme C,lysozyme activity,Alpha-lactalbumin / lysozyme C
906	44763	Sc3x4tf_375:814470..2938029	Nephrozoa	ARCDU	ARCDU_pred2_39276.1,ARCDU_pred2_39277.1,ARCDU_pred2_39282.1,ARCDU_pred2_39283.1,ARCDU_pred2_39284.1,ARCDU_pred2_39286.1,ARCDU_pred2_39292.1,ARCDU_pred2_39268.1,ARCDU_pred2_39269.1,ARCDU_pred2_39263.1,ARCDU_pred2_39266.1	,MCU,,CdsA,,,,SLC52A3,DCTN5,,RPS5	38H4M,38H4M,38B4A,38B4A,,38EMN,,38F27,39E2D,2CNAC,38GCC	Mitochondrial calcium uniporter,Calcium uniporter,Belongs to the CDS family,Phosphatidate cytidylyltransferase,,Ras family,,Solute carrier family 52 (riboflavin transporter), member,aorta development,HNH endonuclease,Ribosomal protein S5
776	40442	Chr5:3797719..3809977	Nephrozoa	CIOIN	CIOIN_KY.Chr5.564.v1.ND1-1,CIOIN_KY.Chr5.566.v1.SL1-1,CIOIN_KY.Chr5.568.v1.nonSL1-1,CIOIN_KY.Chr5.569.v1.ND1-1,CIOIN_KY.Chr5.565.v1.SL1-1	ELOVL7,NDUFB7,AGBL4,AGBL4,HCCS	38F2X,3A3ZB,38FGV,38FGV,39TTZ	fatty acid elongation, polyunsaturated fatty acid,mitochondrial respiratory chain complex I assembly,C-terminal protein deglutamylation,C-terminal protein deglutamylation,holocytochrome-c synthase activity
235	52031	Sc7u5tJ_1590:12774201..12791173	Nephrozoa	BRAFL	BRAFL_BL06963.1,BRAFL_BL06965.1,BRAFL_BL06966.1	,,	38I3Q,38I3Q,38I3Q	Alcohol dehydrogenase GroES-like domain,Alcohol dehydrogenase GroES-like domain,Alcohol dehydrogenase GroES-like domain
694	36330	NW_022727190.1:372790..491829	Nephrozoa	ANNJA	ANNJA_XP_033112879.1,ANNJA_XP_033112878.1,ANNJA_XP_033112848.1,ANNJA_XP_033112914.1	,LMNTD1,RASSF8,	38F1A,39VDT,38GC6,2ADQW	Soluble guanylate cyclase 88E-like,Intermediate filament tail domain-containing protein,adherens junction maintenance,
939	36621	NW_021923383.1:218413..299945	Nephrozoa	IXOSC	IXOSC_XP_029825948.1,IXOSC_XP_029825939.1,IXOSC_XP_029825936.1,IXOSC_XP_029825938.1,IXOSC_XP_029825934.1	,,,GLMN,	38G64,3A0N2,39WFN,2CMGS,39R6Y	CARMIL C-terminus,It is involved in the biological process described with ubiquinone biosynthetic process,It is involved in the biological process described with intracellular signal transduction,Glomulin,nucleotide binding. It is involved in the biological process described with mRNA processing
232	18465	NC_047566.1:55939909..56095089	Nephrozoa	CRAGI	CRAGI_XP_034306974.1,CRAGI_XP_034306975.1,CRAGI_XP_034306976.1,CRAGI_XP_034306979.1	IFI44L,IFI44L,IFI44L,kctd3	2CMEP,2CMEP,2CMEP,KOG2714	Interferon-induced protein 44-like,Interferon-induced protein 44-like,Interferon-induced protein 44-like,protein homooligomerization
974	10585	chr14_203_60120559:46945957..47096231	Nephrozoa	ACHFU	ACHFU_Afu011390,ACHFU_Afu011389,ACHFU_Afu011387	RILPL1,sno,SETD8	2CEQZ,38I2T,38VZR	Rab interacting lysosomal protein-like 1,strawberry notch homolog,histone H4-K20 monomethylation
986	26556	WHPX01001123.1:434559..490407	Nephrozoa	ACTEQ	ACTEQ_EGACTEQ4350025508-PA,ACTEQ_EGACTEQ4350033356-PA,ACTEQ_EGACTEQ4350019442-PA	,LRPPRC,SLC35F5	,39SQ8,38EPP	,negative regulation of mitochondrial RNA catabolic process,Solute carrier family 35 member
992	23472	WHPX01001349.1:203844..223996	Nephrozoa	ACTEQ	ACTEQ_EGACTEQ4350054112-PA,ACTEQ_EGACTEQ4350049356-PA,ACTEQ_EGACTEQ4350046135-PA,ACTEQ_EGACTEQ4350004643-PA,ACTEQ_EGACTEQ4350046865-PC,ACTEQ_EGACTEQ4350021709-PA	,,,,,	1R9NJ,1R9NJ,,1R9NJ,1R9NJ,	cellulose 1,4-beta-cellobiosidase activity,cellulose 1,4-beta-cellobiosidase activity,,cellulose 1,4-beta-cellobiosidase activity,cellulose 1,4-beta-cellobiosidase activity,
996	29215	NW_022705125.1:945165..994535	Nephrozoa	ANNJA	ANNJA_XP_033102329.1,ANNJA_XP_033102283.1,ANNJA_XP_033102368.1	nAChRa5,,	KOG3645,39M8Q,39M8Q	extracellular ligand-gated ion channel activity,acetylcholine receptor subunit,acetylcholine receptor subunit
192	29254	NC_037653.1:1902883..2698863	Nephrozoa	APIME	APIME_XP_001120442.2,APIME_XP_006557839.1,APIME_XP_006557849.1,APIME_XP_006557843.1,APIME_XP_001120770.1,APIME_XP_001120728.1,APIME_XP_623221.2,APIME_XP_397228.2,APIME_XP_006559470.1,APIME_XP_016772575.2,APIME_XP_026301664.1,APIME_XP_395530.1,APIME_XP_006557829.1,APIME_XP_396830.4,APIME_XP_016772473.2	,,,,,Ndufb7,,,,,,U2A,,,MRPL55	39WW7,38BJ3,38BJ3,39TCS,39Y21,3A3ZB,38F2X,38F2X,38F2X,3A8N0,29CV8,38E9Y,38D22,2QTCP,3A3J3	GNS1/SUR4 family,fatty acid elongation, monounsaturated fatty acid,Elongation of very long chain fatty acids protein,Elongation of very long chain fatty acids protein,GNS1/SUR4 family,NADH dehydrogenase ubiquinone,Elongation of very long chain fatty acids protein,GNS1/SUR4 family,Elongation of very long chain fatty acids protein,apoptotic process,,occurring C-terminal to leucine-rich repeats,Repe…
1029	40610	MRZV01000150.1:544841..587083	Nephrozoa	APOJA	APOJA_PIK57201.1,APOJA_PIK57203.1,APOJA_PIK57204.1	,,	28JHH,28JHH,28JHH	,,
1037	9475	NW_022145609.1:4352183..4560162	Nephrozoa	STRPU	STRPU_XP_030852780.1,STRPU_XP_030852425.1,STRPU_XP_030852135.1,STRPU_XP_030852398.1	,TRAPPC5,ADAMTS10,ADAMTS6	,38DX5,38GTE,38GTE	,Golgi vesicle transport,A disintegrin and metalloproteinase with thrombospondin motifs,PLAC (protease and lacunin) domain
1066	23474	NW_022756579.1:160306..222518	Nephrozoa	ANNJA	ANNJA_XP_033126265.1,ANNJA_XP_033126260.1,ANNJA_XP_033126263.1	TNC,,TNC	38CC0,39NN9,38CC0	Fibronectin type 3 domain,Epidermal growth factor-like domain.,Fibronectin type 3 domain
1076	5712	NC_047565.1:44261662..44301570	Nephrozoa	CRAGI	CRAGI_XP_011422411.1,CRAGI_XP_011422413.1,CRAGI_XP_034301224.1,CRAGI_XP_011422410.1,CRAGI_XP_011422414.1	FAM78A,PPAPDC2,NUP214,PSMB7,NEK6	28HJU,39V02,39SKI,38CTY,38DMS	family with sequence similarity 78, member,lipid phosphatase activity,nuclear localization sequence binding,threonine-type endopeptidase activity,protein serine/threonine kinase activity
1104	48887	SWAQ01001661.1:5037377..5175331	Nephrozoa	RHOES	RHOES_mRNA.RE11304,RHOES_mRNA.RE11303,RHOES_mRNA.RE11302,RHOES_mRNA.RE11301,RHOES_mRNA.RE11300,RHOES_mRNA.RE11299,RHOES_mRNA.RE01201,RHOES_mRNA.RE01202,RHOES_mRNA.RE04877,RHOES_mRNA.RE01203	AAAS,RAPGEF1,TRA2A,,,sta-1,STAT5B,TSN,,	38G4A,38FXA,38H0V,2DZRN,KOG3762,38C6P,38C6P,38HYI,KOG3656,	Achalasia, adrenocortical insufficiency, alacrimia,Rap guanyl-nucleotide exchange factor activity,RNA splicing, via transesterification reactions with bulged adenosine as nucleophile,GDSL-like Lipase/Acylhydrolase family,MFS_1 like family,development of secondary male sexual characteristics,development of secondary male sexual characteristics,single-stranded DNA binding,G-protein coupled receptor…
1107	22971	ScYm1zk_658:4716288..4728184	Nephrozoa	SANMA	SANMA_Sma_013439-T1,SANMA_Sma_013440-T1,SANMA_Sma_013441-T1	,,	38FQK,38FQK,38FQK	Coagulation factor 5/8 C-terminal domain, discoidin domain,putative band 4.1 homologues' binding motif,Coagulation factor 5/8 C-terminal domain, discoidin domain
1135	8195	NW_014577114.1:133385..223614	Nephrozoa	PRICA	PRICA_XP_014681019.1,PRICA_XP_014681052.1,PRICA_XP_014681055.1,PRICA_XP_014681062.1	WNT9A,wg,WNT6,WNT10A	38FHI,38GKI,38DJ7,38C8E	Ligand for members of the frizzled family of seven transmembrane receptors,Ligand for members of the frizzled family of seven transmembrane receptors,frizzled binding,positive regulation of timing of anagen
1149	890	NW_022736804.1:1832715..1882486	Nephrozoa	ANNJA	ANNJA_XP_033116927.1,ANNJA_XP_033116860.1,ANNJA_XP_033116862.1	,,	3AKBB,3AKBB,3AKBB	Belongs to the G-protein coupled receptor 1 family,Belongs to the G-protein coupled receptor 1 family,Belongs to the G-protein coupled receptor 1 family
1150	6031	Dpe23:70169668..72812491	Nephrozoa	DORPE	DORPE_Dopeav2079800m,DORPE_Dopeav2079799m,DORPE_Dopeav2079808m,DORPE_Dopeav2079809m,DORPE_Dopeav2079764m,DORPE_Dopeav2079770m,DORPE_Dopeav2079772m,DORPE_Dopeav2079806m,DORPE_Dopeav2079805m,DORPE_Dopeav2079810m,DORPE_Dopeav2079815m,DORPE_Dopeav2079811m,DORPE_Dopeav2079814m,DORPE_Dopeav2079813m,DORPE_Dopeav2079812m,DORPE_Dopeav2079816m,DORPE_Dopeav2079820m,DORPE_Dopeav2079823m,DORPE_Dopeav2079826m,…	,,,,PDRG1,,,YRDC,YRDC,ZDHHC24,HDHD3,HDHD3,HDHD3,HDHD3,HDHD3,HDHD3,CIZ1,SAPCD2,,SNX27,SNX27,,,RAB39B,,	3A0YC,3A0YC,39TE6,39TE6,2DYP6,3A0AA,3A0AA,38DGJ,38DGJ,3A1ZU,38CID,38CID,38CID,38CID,38CID,38CID,2C5JG,28N0X,,38BV6,38BV6,,,38I7W,39TE6,	Ras family,Ras family,Ras family,GTP binding. It is involved in the biological process described with,P53 and DNA damage-regulated protein 1,receptor,receptor,YrdC domain-containing protein,YrdC domain-containing protein,Zinc finger, DHHC-type containing 24,Haloacid dehalogenase-like hydrolase,Haloacid dehalogenase-like hydrolase,Haloacid dehalogenase-like hydrolase,Haloacid dehalogenase-like hyd…
1156	38103	NC_046177.1:7715576..7737821	Nephrozoa	DAPMA	DAPMA_XP_032784192.1,DAPMA_XP_032784199.1,DAPMA_XP_032784198.1,DAPMA_XP_032784197.1,DAPMA_XP_032784190.1,DAPMA_XP_032784194.1,DAPMA_XP_032784195.1,DAPMA_XP_032784187.1,DAPMA_XP_032784193.1	HIST2H3A,His4r,His4r,His4r,HIST2H3A,,,,	35PSM,3A4QH,3A4QH,3A4QH,35PSM,3A1HW,3A1HW,3A1K0,3A1K0	protein heterodimerization activity,protein heterodimerization activity,protein heterodimerization activity,protein heterodimerization activity,protein heterodimerization activity,Protein heterodimerization activity,Protein heterodimerization activity,Histone H2A,Histone H2A
79	20619	NW_018386784.1:491..100600	Nephrozoa	EXAPA	EXAPA_XP_020906437.1,EXAPA_XP_020906426.1,EXAPA_XP_020906427.1,EXAPA_XP_020906425.2,EXAPA_XP_020906428.1,EXAPA_XP_020906433.1	,,TUBA1B,,FAM160A1,METTL7A	393HE,38E06,38E06,2R8EC,38C7C,38HFJ	polycystic kidney disease protein 1-like,structural constituent of cytoskeleton,Tubulin is the major constituent of microtubules. It binds two moles of GTP, one at an exchangeable site on the beta chain and one at a non-exchangeable site on the alpha chain,Bacterial capsule synthesis protein PGA_cap,Family with sequence similarity 160, member,Methyltransferase domain
1158	18331	Sc7u5tJ_818:27450..156453	Nephrozoa	BRAFL	BRAFL_BL27065.1,BRAFL_BL27066.1,BRAFL_BL27067.1,BRAFL_BL27068.1,BRAFL_BL27070.1,BRAFL_BL27069.1,BRAFL_BL00082.1	,,,,,,	38G5J,38G5J,38G5J,38G5J,38G5J,2CE1Z,38G5J	Tnf receptor-associated factor 2,Tnf receptor-associated factor 2,Tnf receptor-associated factor 2,Tnf receptor-associated factor 2,Tnf receptor-associated factor 2,,Tnf receptor-associated factor 2
1162	26372	NW_001834361.1:7218..47122	Nephrozoa	NEMVE	NEMVE_XP_032240324.1,NEMVE_XP_032240365.1,NEMVE_XP_001634988.1,NEMVE_XP_032240383.1	TWIST2,,MSC,MSC	38I0S,3A1JS,38BEK,38BEK	Twist family bHLH transcription factor,Si ch211-246m6.4,branchiomeric skeletal muscle development,branchiomeric skeletal muscle development
578	35390	NC_037599.1:20253684..20302428	Nephrozoa	POMCA	POMCA_XP_025109513.1,POMCA_XP_025111257.1,POMCA_XP_025111103.1,POMCA_XP_025109511.1,POMCA_XP_025109509.1,POMCA_XP_025110269.1	ANKRD66,,,FRRS1,SQLE,UCKL1	39ZZC,29D7G,29D7G,38G7Z,38HUH,38HW6	ankyrin repeat,chitin binding. It is involved in the biological process described with chitin metabolic process,chitin binding. It is involved in the biological process described with chitin metabolic process,Ferric-chelate reductase,squalene monooxygenase activity,Belongs to the uridine kinase family
1166	9241	dd_Smes_g4_147:427458..864724	Nephrozoa	SCHME	SCHME_SMEST013746001.1,SCHME_SMEST013752001.1,SCHME_SMEST013755001.1,SCHME_SMEST013765009.1,SCHME_SMEST013768007.1,SCHME_SMEST013769002.1,SCHME_SMEST013770001.1,SCHME_SMEST013783006.1,SCHME_SMEST013786002.1	CYP3A4,,,CYP3A4,CYP3A4,TBXAS1,TBXAS1,CYP3A131,CYP3A131	35E4R,38BTY,38BTY,350RC,350RC,38BTY,38BTY,35E4R,35E4R	testosterone 6-beta-hydroxylase activity,Cytochrome P450,Cytochrome P450,cytochrome P450,cytochrome P450,Thromboxane A synthase 1 (platelet, cytochrome P450, family 5, subfamily A),heme binding,Cytochrome P450, family 3, subfamily A, polypeptide,Cytochrome P450, family 3, subfamily A, polypeptide
1169	9453	NW_022145609.1:14734813..14825845	Nephrozoa	STRPU	STRPU_XP_780778.1,STRPU_XP_003725317.1,STRPU_XP_780651.4	STK11,,HIAT1	38E2U,3AKWN,38F80	Belongs to the protein kinase superfamily,SOCS_box,transporter activity
1182	41032	MRZV01001331.1:1838..76917	Nephrozoa	APOJA	APOJA_PIK38650.1,APOJA_PIK38654.1,APOJA_PIK38655.1	AKAP9,AKAP9,AKAP9	28NFK,28NFK,28NFK	anchor protein 9,anchor protein 9,anchor protein 9
1190	52272	LFEI01001118:7713..23687	Nephrozoa	LINAN	LINAN_g27481.t1,LINAN_g27483.t1,LINAN_g27484.t1	,,	2CZBP,2CZBP,2CZBP	Acetyltransferase (GNAT) domain,Acetyltransferase (GNAT) domain,Acetyltransferase (GNAT) domain
1191	84612	GWHACBE00000001:23180418..23360073	Nephrozoa	EISAN	EISAN_GWHPACBE000615,EISAN_GWHPACBE000619,EISAN_GWHPACBE000620	C15orf43,CHSY1,CHSY1	2BHFP,35JCI,38D3Y	bouquet formation protein 2,Chondroitin N-acetylgalactosaminyltransferase,Chondroitin sulfate synthase
1195	48459	CAPTEscaffold_143:168042..304077	Nephrozoa	CAPTE	CAPTE_CapteP25162,CAPTE_CapteP183437,CAPTE_CapteP215933	GPRNNA1,GPRNNA1,GPRNNA1	39V6H,39V6H,39V6H	obsolete signal transducer activity,obsolete signal transducer activity,obsolete signal transducer activity
1221	9249	JH431506:43663..60967	Nephrozoa	STRMA	STRMA_SMAR014860-PA,STRMA_SMAR004587-PA,STRMA_SMAR004583-PA,STRMA_SMAR004588-PA	Lis-1,,,	38EAS,38CXU,38HJZ,38GC0	Positively regulates the activity of the minus-end directed microtubule motor protein dynein. May enhance dynein- mediated microtubule sliding by targeting dynein to the microtubule plus end. Required for several dynein- and microtubule-dependent processes,Belongs to the methyltransferase superfamily. METTL16 RlmF family,mRNA-binding protein involved in proper cytoplasmic distribution of mitochon…
375	6057	3R:27003323..27026088	Nephrozoa	DROME	DROME_FBpp0084450,DROME_FBpp0084449,DROME_FBpp0084523,DROME_FBpp0084522,DROME_FBpp0084521,DROME_FBpp0084520,DROME_FBpp0084519	,,,,,,	28N19,28N19,28N19,28N19,28N19,28N19,28N19	Phosphatidylcholine 1-acylhydrolase activity. It is involved in the biological process described with lipid metabolic process,Phosphatidylcholine 1-acylhydrolase activity. It is involved in the biological process described with lipid metabolic process,Phosphatidylcholine 1-acylhydrolase activity. It is involved in the biological process described with lipid metabolic process,Phosphatidylcholine 1…
266	2850	NC_047074.1:11203713..11245897	Nephrozoa	ASTRU	ASTRU_XP_033637534.1,ASTRU_XP_033637924.1,ASTRU_XP_033637926.1	,,	39UM9,3AKBB,3AKBB	iron assimilation by reduction and transport,Belongs to the G-protein coupled receptor 1 family,Belongs to the G-protein coupled receptor 1 family
1245	31326	NC_047568.1:15342162..15393255	Nephrozoa	CRAGI	CRAGI_XP_034313312.1,CRAGI_XP_011428999.2,CRAGI_XP_011429001.1,CRAGI_XP_034313330.1	LMBRD2,,WDR65,	39FGF,3A1J6,28M22,	LMBR1-like membrane protein,regulation of mitochondrial membrane permeability involved in programmed necrotic cell death,WD40 repeats,
1253	29216	NW_022717449.1:793935..959358	Nephrozoa	ANNJA	ANNJA_XP_033108761.1,ANNJA_XP_033108829.1,ANNJA_XP_033108832.1,ANNJA_XP_033108806.1	,slc24a2,VWA9,	3A8Y0,38CGX,28HRX,3ANK6	BCL (B-Cell lymphoma); contains BH1, BH2 regions,Sodium potassium calcium exchanger,von Willebrand factor type A domain,c-SKI Smad4 binding domain
1256	45904	NW_014659605.1:18093..206981	Nephrozoa	OCTBI	OCTBI_XP_014769857.1,OCTBI_XP_014769861.1,OCTBI_XP_014769864.1,OCTBI_XP_014769862.1,OCTBI_XP_014769863.1,OCTBI_XP_014769858.1	,ERCC5,DLEC1,DLEC1,DLEC1,SKP2	,38B6Q,28IDE,28IDE,28IDE,39Y8W	,nucleotide-excision repair, DNA incision, 3'-to lesion,negative regulation of cell proliferation,negative regulation of cell proliferation,negative regulation of cell proliferation,S-phase kinase-associated protein
1264	37010	NW_014577752.1:11866..72147	Nephrozoa	PRICA	PRICA_XP_014672299.1,PRICA_XP_014672292.1,PRICA_XP_014672293.1,PRICA_XP_014672294.1	TMEM98,FTCD,FTCD,ZMYND11	28KSQ,2QQBY,2QQBY,38E8Z	Grap2 and cyclin-D-interacting,formimidoyltetrahydrofolate cyclodeaminase activity,formimidoyltetrahydrofolate cyclodeaminase activity,zinc finger
1269	83753	ScYm1zk_876:1098318..1111584	Nephrozoa	SANMA	SANMA_Sma_024819-T1,SANMA_Sma_024819-T3,SANMA_Sma_024819-T2	ERCC6L,ERCC6L,ERCC6L	39R4W,39R4W,39R4W	DNA translocase activity,DNA excision repair protein ERCC-6-like,DNA excision repair protein ERCC-6-like
375	82095	NW_018377631.1:1018..321439	Nephrozoa	PARTE	PARTE_XP_015915267.1,PARTE_XP_015915266.1,PARTE_XP_021002395.1,PARTE_XP_021002396.1,PARTE_XP_021002397.1,PARTE_XP_015928925.1,PARTE_XP_015928927.1	,,SLC17A5,,SLC17A5,,SLC17A5	KOG2532,38CXA,38CXA,38CXA,38CXA,38CXA,38CXA	transmembrane transport,It is involved in the biological process described with transmembrane transport,sialic acid transmembrane transporter activity,It is involved in the biological process described with transmembrane transport,sialic acid transmembrane transporter activity,It is involved in the biological process described with transmembrane transport,It is involved in the biological process …
189	32155	LFEI01001022:295..115509	Nephrozoa	LINAN	LINAN_g26556.t1,LINAN_g26560.t1,LINAN_g26561.t1,LINAN_g26555.t1	DDX27,PSKH1,WDR89,CYB5RL	38JKP,39SYD,38HUF,38EEU	Belongs to the DEAD box helicase family,peptidyl-threonine phosphorylation,WD40 repeats,cytochrome-b5 reductase activity, acting on NAD(P)H
118	36923	NW_020869997.1:246110..778012	Nephrozoa	PENVA	PENVA_XP_027222367.1,PENVA_XP_027222370.1,PENVA_XP_027222371.1,PENVA_XP_027222372.1,PENVA_XP_027222374.1,PENVA_XP_027222375.1,PENVA_XP_027222368.1	Cpap3-d1,Cpap3-d2,Cpap3-a1,Cpap3-a1,Cpap3-b,Cpap3-e,	2CNJI,28KU7,294X7,294X7,28PYS,2CXJD,2AG5A	chitin binding. It is involved in the biological process described with chitin metabolic process,Chitin-binding domain type 2,Chitin-binding domain type 2,Chitin-binding domain type 2,chitin binding. It is involved in the biological process described with chitin metabolic process,Chitin-binding domain type 2,Broad-Complex, Tramtrack and Bric a brac
1169	8924	scaffold_146:75413..366738	Nephrozoa	SACKO	SACKO_Sakowv30004543m,SACKO_Sakowv30004546m,SACKO_Sakowv30004536m,SACKO_Sakowv30004523m,SACKO_Sakowv30004547m,SACKO_Sakowv30004548m,SACKO_Sakowv30004521m,SACKO_Sakowv30004563m,SACKO_Sakowv30004567m	STK11,STK11,,ARHGAP29,ARHGAP29,INIP,Nup154,CNN3,CNN3	38E2U,38E2U,3AKWN,38DJM,38DJM,2BURQ,38TTX,38HJ8,38HJ8	Belongs to the protein kinase superfamily,Belongs to the protein kinase superfamily,SOCS_box,GTPase activator activity,GTPase activator activity,response to ionizing radiation,protein localization to nuclear inner membrane,negative regulation of ATPase activity,negative regulation of ATPase activity
1306	8861	scaffold_46:540912..667824	Nephrozoa	SACKO	SACKO_Sakowv30024320m,SACKO_Sakowv30024354m,SACKO_Sakowv30024306m,SACKO_Sakowv30024239m,SACKO_Sakowv30024396m,SACKO_Sakowv30024355m	CERS5,RPL27,DCTN2,KIF5B,NOSTRIN,PTGES3	38BD0,3A1HM,39HRA,38BVM,39SZU,3A1J4	sphingosine N-acyltransferase activity,ribosomal protein,Dynactin subunit 2,ATP-dependent microtubule motor activity, plus-end-directed,endocytosis,prostaglandin-E synthase activity
555	10476	chr24_184_50673968:32792865..33847197	Nephrozoa	ACHFU	ACHFU_Afu019382,ACHFU_Afu019378,ACHFU_Afu019376,ACHFU_Afu019384	TMCO4,OTUD3,,	38DI9,2CNAH,3A4ZJ,38BGH	Protein of unknown function (DUF726),OTU domain-containing protein 3,EF-hand domain pair,Calcium-activated chloride channel
1104	22058	NW_001834273.1:551966..559123	Nephrozoa	NEMVE	NEMVE_XP_032233642.1,NEMVE_XP_032233643.1,NEMVE_XP_001629466.2	,,	39V1X,39V1X,KOG3762	MFS_1 like family,MFS_1 like family,MFS_1 like family
1312	10635	Lachesis_group2:9720977..9877691	Nephrozoa	ANABR	ANABR_EVM0010444.1,ANABR_EVM0018989.1,ANABR_EVM0016672.1,ANABR_EVM0016300.1,ANABR_EVM0013233.1,ANABR_EVM0018271.1,ANABR_EVM0019778.1,ANABR_EVM0001831.1	NOXRED1,FAM50A,,,SRSF6,,,PTCHD3	39VHR,38EP7,38DJX,38C59,38CEH,38CZD,38CZD,38G4T	oxidoreductase activity,XAP5, circadian clock regulator,Phosphofurin acidic cluster sorting protein,Fasciculation and elongation protein,RNA splicing,Belongs to the short-chain dehydrogenases reductases (SDR) family,Oxidoreductase activity. It is involved in the biological process described with metabolic process,Patched family
1317	9360	NW_022145613.1:3788404..3831965	Nephrozoa	STRPU	STRPU_XP_011678346.1,STRPU_XP_030830897.1,STRPU_XP_011678344.1	STOM,STOM,STOM	39SU2,39SU2,39SU2	regulation of acid-sensing ion channel activity,regulation of acid-sensing ion channel activity,regulation of acid-sensing ion channel activity
1322	41	chr20_325_55142204:36039777..36741906	Nephrozoa	ACHFU	ACHFU_Afu016879,ACHFU_Afu016877,ACHFU_Afu016874,ACHFU_Afu016880,ACHFU_Afu016875	,,PNPLA8,DNM1L,ABTB1	KOG3513,KOG3513,38EK4,38C4B,2QUFU	cell adhesion,cell adhesion,phospholipase domain containing 8,Belongs to the TRAFAC class dynamin-like GTPase superfamily. Dynamin Fzo YdjA family,Broad-Complex, Tramtrack and Bric a brac
1323	11033	chr2_225_90995194:31125468..31763199	Nephrozoa	ACHFU	ACHFU_Afu002131,ACHFU_Afu002132,ACHFU_Afu002133,ACHFU_Afu002127,ACHFU_Afu002128	SCAPER,SCAPER,ISL1,KIAA0907,	38EJ5,38EJ5,38CUX,38SIR,38BYK	cyclin A-associated protein in the,cyclin A-associated protein in the,Insulin gene enhancer protein,UPF0469 protein KIAA0907 homolog,mediates the voltage-dependent sodium ion permeability of excitable membranes
842	82052	NC_046180.1:9625041..9641243	Nephrozoa	DAPMA	DAPMA_XP_032790956.1,DAPMA_XP_032790963.1,DAPMA_XP_032790964.1,DAPMA_XP_032790955.1	,,,FUT3	2CXIM,2CXIM,2CXIM,39RRI	,,,3-galactosyl-N-acetylglucosaminide 4-alpha-L-fucosyltransferase activity
1328	23677	Seg2928:733..61201	Nephrozoa	AURAU	AURAU_Seg2928.1,AURAU_Seg2928.3,AURAU_Seg2928.5,AURAU_Seg2928.4,AURAU_Seg2928.6,AURAU_Seg2928.8	,,,SZRD1,,	,28MEB,28MEB,2APPH,28K1N,	,Galactose-3-O-sulfotransferase,Galactose-3-O-sulfotransferase,SUZ RNA binding domain containing 1,protein O-linked-mannose beta-1,2-N-acetylglucosaminyltransferase 1,
1340	75802	NC_000072.6:42538067..42838818	Nephrozoa	MUSMU	MUSMU_NP_001074770.2,MUSMU_NP_981933.1,MUSMU_NP_666286.1,MUSMU_NP_001342697.1,MUSMU_NP_001343339.1	Olfr455,Fam115e,,FAM115A,OR6B1	2C3P7,2C8EZ,2C8EZ,2C8EZ,2C3P7	Olfactory receptor,Peptidase M60-like family,Peptidase M60-like family,Peptidase M60-like family,Olfactory receptor
362	27291	scis278:4313..65757	Nephrozoa	SYCCI	SYCCI_scpid3325,SYCCI_scpid3211,SYCCI_scpid550	dp,,	KOG1219,29BDQ,29BDQ	homophilic cell adhesion via plasma membrane adhesion molecules,,
1355	11823	NW_021163048.1:741171..852440	Nephrozoa	DENGI	DENGI_XP_028403866.1,DENGI_XP_028403799.1,DENGI_XP_028403789.1,DENGI_XP_028403638.1,DENGI_XP_028403903.1,DENGI_XP_028403639.1,DENGI_XP_028403904.1,DENGI_XP_028403634.1,DENGI_XP_028403537.1,DENGI_XP_028403534.1,DENGI_XP_028403536.1	,,,,,,,,ZNF367,FCHO2,	2BGHS,2EB3H,2BGHS,2EB3H,KOG4297,KOG4297,2BGHS,2BGHS,39SIE,39G7W,38CKQ	C-terminal domain of apextrin,C-terminal domain of apextrin,C-terminal domain of apextrin,C-terminal domain of apextrin,carbohydrate binding,carbohydrate binding,C-terminal domain of apextrin,C-terminal domain of apextrin,nucleic acid-templated transcription,clathrin coat assembly,propanoyl-CoA C-acyltransferase activity
1372	997	NW_019091414.1:1137894..1461332	Nephrozoa	ACAPL	ACAPL_XP_022092047.1,ACAPL_XP_022092050.1,ACAPL_XP_022092175.1,ACAPL_XP_022092139.1,ACAPL_XP_022092192.1,ACAPL_XP_022092111.1,ACAPL_XP_022092093.1,ACAPL_XP_022092098.1,ACAPL_XP_022092112.1,ACAPL_XP_022092184.1,ACAPL_XP_022092083.1,ACAPL_XP_022092180.1,ACAPL_XP_022092088.1	OSGEP,,FBXL8,IPO4,ZNFX1,ZNFX1,ZNFX1,ZNFX1,ZNFX1,MAOB,MAOB,NEDD9,PEPD	38BGR,38DQ9,28MMH,38CEE,38E0G,38E0G,38E0G,38E0G,38E0G,38B4W,38B4W,28I76,38EA1	N(6)-L-threonylcarbamoyladenine synthase activity,Protein phosphatase 1 regulatory,F-box LRR-repeat protein 8,ribosomal protein import into nucleus,NFX1-type zinc finger-containing protein,NFX1-type zinc finger-containing protein,NFX1-type zinc finger-containing protein,NFX1-type zinc finger-containing protein,NFX1-type zinc finger-containing protein,negative regulation of serotonin secretion,neg…
842	13659	NW_020872222.1:205143..244471	Nephrozoa	PENVA	PENVA_XP_027236716.1,PENVA_XP_027236712.1,PENVA_XP_027236717.1	,,	39RRI,39RRI,	Alpha-(1,3)-fucosyltransferase C-like,Alpha-(1,3)-fucosyltransferase C-like,
1378	37090	scaffold61715_cov134:408024..426421	Nephrozoa	PTYFL	PTYFL_pfl_40v0_9_20150316_1g26954.t1,PTYFL_pfl_40v0_9_20150316_1g26955.t1,PTYFL_pfl_40v0_9_20150316_1g26956.t1	R3HDM4,ISCA1,PET100	38DWZ,3A0C2,3A65Z	nucleic acid binding,iron-sulfur cluster assembly 1,Protein PET100 homolog, mitochondrial
1382	76888	CAPTEscaffold_86:72198..106216	Nephrozoa	CAPTE	CAPTE_CapteP18044,CAPTE_CapteP87156,CAPTE_CapteP149845	AP3D1,SPATA1,SPATA1	38EZD,28KPW,28KPW	protein complex 3, delta 1 subunit,Spermatogenesis-associated C-terminus,Spermatogenesis-associated C-terminus
1384	53288	NW_018384807.1:68101..76924	Nephrozoa	EXAPA	EXAPA_XP_020894362.1,EXAPA_XP_020894364.1,EXAPA_XP_020894365.2	,,	39STQ,39STQ,39STQ	transferase activity,transferase activity,transferase activity
1389	40798	LFEI01000436:28203..114163	Nephrozoa	LINAN	LINAN_g17538.t1,LINAN_g17540.t1,LINAN_g17542.t1,LINAN_g17544.t1,LINAN_g17543.t1,LINAN_g17545.t1	INPP4A,ACSF2,ACSF2,FAXDC2,MED7,	38H7J,38ES8,38ES8,38ERS,38GTI,38BS1	phosphatidylinositol-3,4-bisphosphate 4-phosphatase activity,ligase activity,acyl-CoA synthetase family member 2,Fatty acid hydroxylase domain containing 2,Component of the Mediator complex, a coactivator involved in the regulated transcription of nearly all RNA polymerase II-dependent genes. Mediator functions as a bridge to convey information from gene-specific regulatory proteins to the basal …
1398	31992	LFEI01000060:150045..178347	Nephrozoa	LINAN	LINAN_g4706.t1,LINAN_g4707.t1,LINAN_g4708.t1	BMP3,,	38DMU,2CGZI,28K8J	Bone morphogenetic protein 3,,protein C4orf22 homolog
1401	16855	NW_021126550.1:367355..493080	Nephrozoa	ACRMI	ACRMI_XP_029200481.1,ACRMI_XP_029200546.1,ACRMI_XP_029200492.1,ACRMI_XP_029200494.1,ACRMI_XP_029200488.1,ACRMI_XP_029200493.1	DHRS1,AMFR,GINS3,DAD1,SLC47A1,	39UDX,38F9G,393IP,3A3M0,38BY6,	Dehydrogenase reductase SDR family member,BAT3 complex binding,DNA replication complex GINS protein,dolichyl-diphosphooligosaccharide-protein glycotransferase activity,drug:proton antiporter activity,
1407	92577	NW_022145612.1:52907386..53025516	Nephrozoa	STRPU	STRPU_XP_011676536.2,STRPU_XP_030855924.1,STRPU_XP_794753.1	CNPY2,,EN2	39VUF,3A4D3,39VNA	positive regulation of low-density lipoprotein particle receptor biosynthetic process,DNA binding,homeobox protein
1410	15168	WHPX01001283.1:185525..191463	Nephrozoa	ACTEQ	ACTEQ_EGACTEQ4350019009-PA,ACTEQ_EGACTEQ4350013054-PA,ACTEQ_EGACTEQ4350007071-PA,ACTEQ_EGACTEQ4350029852-PA,ACTEQ_EGACTEQ4350049678-PA	,PRRT4,,,THAP10	,28K70,28KB6,28KB6,2E75Q	,,,,THAP domain containing 10
1419	9841	NW_022145615.1:17799563..17931558	Nephrozoa	STRPU	STRPU_XP_030832216.1,STRPU_XP_030832217.1,STRPU_XP_030832716.1,STRPU_XP_011677583.1	SLC27A2,SLC27A2,SLC27A2,CLPX	38B7F,38B7F,38B7F,38BKK	Solute carrier family 27 (Fatty acid transporter), member,Solute carrier family 27 (Fatty acid transporter), member,Solute carrier family 27 (Fatty acid transporter), member,unfolded protein binding
1432	7054	LOTGIsca_67:1139172..1165720	Nephrozoa	LOTGI	LOTGI_LotgiP76997,LOTGI_LotgiP167561,LOTGI_LotgiP68398	MTCL1,HDDC2,MRPS28	38S3A,38FZH,3A5SW	positive regulation of microtubule motor activity,HD domain,ribosomal protein S28
1436	12466	LFEI01000021:810015..952025	Nephrozoa	LINAN	LINAN_g2081.t1,LINAN_g2082.t1,LINAN_g2084.t1,LINAN_g2085.t1,LINAN_g2087.t1,LINAN_g2088.t1,LINAN_g2090.t1	CADPS2,CADPS2,CADPS2,KMT2E,CYP7B1,YAF2,CDPF1	38BJR,38BJR,38BJR,38E5M,38EP5,39TS7,3A311	secretion activator,secretion activator,secretion activator,Lysine (K)-specific methyltransferase 2E,cholesterol 7-alpha-monooxygenase activity,transcription corepressor activity,Cysteine-rich DPF motif domain-containing protein 1
726	8340	scaffold34730_cov148:34494..396942	Nephrozoa	PTYFL	PTYFL_pfl_40v0_9_20150316_1g24163.t1,PTYFL_pfl_40v0_9_20150316_1g24167.t1,PTYFL_pfl_40v0_9_20150316_1g24170.t1,PTYFL_pfl_40v0_9_20150316_1g24171.t1	OXTR,NPSR1,BMPER,BMPER	38H4C,38HZ5,38TEU,38TEU	Receptor for oxytocin. The activity of this receptor is mediated by G proteins which activate a phosphatidylinositol- calcium second messenger system,vasopressin receptor activity,regulation of BMP signaling pathway,regulation of BMP signaling pathway
1438	86613	NW_021922562.1:28265..330453	Nephrozoa	IXOSC	IXOSC_XP_029851272.1,IXOSC_XP_002408834.2,IXOSC_XP_029851270.1	CYP4V2,CYP4V2,	38CHP,38CHP,38CHP	heme binding,cytochrome P450,Cytochrome P-450
939	37920	NC_037644.1:13751156..13760855	Nephrozoa	APIME	APIME_XP_624532.3,APIME_XP_624508.1,APIME_XP_006569478.2,APIME_XP_624553.4	,,,	39WFN,3A0N2,3A0N2,38DVS	suppressors of cytokine signalling,Ubiquinone biosynthesis protein COQ9,Ubiquinone biosynthesis protein COQ9,Protein of unknown function (DUF1604)
1460	31955	LFEI01000516:129397..255467	Nephrozoa	LINAN	LINAN_g19337.t1,LINAN_g19339.t1,LINAN_g19340.t1,LINAN_g19341.t1	PSMD1,PSMD1,,	38E5Y,38E5Y,38EF5,3AQ2Z	regulation of protein catabolic process,regulation of protein catabolic process,7 transmembrane receptor (rhodopsin family),7 transmembrane receptor (rhodopsin family)
719	11458	chr1_303_116558012:35321978..35399596	Nephrozoa	ACHFU	ACHFU_Afu000532,ACHFU_Afu000533,ACHFU_Afu000534	SLC25A37,SUFU,ACTR1A	38GJ9,28KPA,38CY2	iron import into the mitochondrion,smoothened signaling pathway involved in ventral spinal cord interneuron specification,cytoskeleton organization
1269	82925	scaffold335:639382..891242	Nephrozoa	HOFMI	HOFMI_g13894.t1,HOFMI_g13895.t1,HOFMI_g13898.t1	,ERCC6L,ERCC6L	39R4W,39R4W,39R4W	DNA translocase activity,DNA translocase activity,DNA translocase activity
375	9849	NW_022145598.1:32302179..32332103	Nephrozoa	STRPU	STRPU_XP_030839565.1,STRPU_XP_030839256.1,STRPU_XP_030839257.1	,,	28N19,28N19,28N19	triglyceride lipase activity,triglyceride lipase activity,triglyceride lipase activity
1469	25960	LOTGIsca_70:24297..92343	Nephrozoa	LOTGI	LOTGI_LotgiP167837,LOTGI_LotgiP167838,LOTGI_LotgiP167841,LOTGI_LotgiP96841	,,,	2E46Z,,2E0PB,2CTVN	THAP,,,Helix-turn-helix of DDE superfamily endonuclease
1482	88356	chr14:26474190..26653731	Nephrozoa	MIZYE	MIZYE_PY_T20640,MIZYE_PY_T20641,MIZYE_PY_T20642,MIZYE_PY_T20643	,,DNAJC3,ABCC4	3A30B,3A30B,38BUQ,38CH6	3'-5' exonuclease,3'-5' exonuclease,positive regulation of translation initiation in response to endoplasmic reticulum stress,ATP-binding cassette, sub-family C (CFTR MRP), member 4
394	9734	NW_022145600.1:26888407..27088851	Nephrozoa	STRPU	STRPU_XP_030841783.1,STRPU_XP_011667546.1,STRPU_XP_781350.3,STRPU_XP_030841883.1,STRPU_XP_030841785.1,STRPU_XP_030841790.1,STRPU_XP_030841786.1	DDX56,KCMF1,QDPR,GPR125,GPR125,HTRA2,	38EDC,38D3B,38HT5,38CVZ,38CVZ,38G0B,39RY9	DEAD (Asp-Glu-Ala-Asp) box polypeptide 56,Potassium channel modulatory factor 1,Dihydropteridine reductase,G protein-coupled receptor,G protein-coupled receptor,pentacyclic triterpenoid metabolic process,Endonuclease/Exonuclease/phosphatase family
578	38784	GWHACBE00000001:18117910..18484029	Nephrozoa	EISAN	EISAN_GWHPACBE000513,EISAN_GWHPACBE000514,EISAN_GWHPACBE000516,EISAN_GWHPACBE000518,EISAN_GWHPACBE000520,EISAN_GWHPACBE000524,EISAN_GWHPACBE000525	daf-9,daf-9,daf-9,daf-9,daf-9,daf-9,daf-9	38BSU,38BSU,38BSU,38BSU,38BSU,38BSU,38BSU	monooxygenase activity,monooxygenase activity,monooxygenase activity,monooxygenase activity,monooxygenase activity,monooxygenase activity,monooxygenase activity
1492	52771	NC_037593.1:12698944..12720900	Nephrozoa	POMCA	POMCA_XP_025092763.1,POMCA_XP_025090994.1,POMCA_XP_025089884.1	ENDOU,ENDOU,ENDOU	38RXB,34ZZG,38RXB	poly(U)-specific,Endoribonuclease XendoU,endoribonuclease activity
1494	22646	NW_014577576.1:1702..158819	Nephrozoa	PRICA	PRICA_XP_014670247.1,PRICA_XP_014670246.1,PRICA_XP_014670249.1	TMEM173,,TMEM173	28UEW,,28UEW	Transmembrane protein 173,,Transmembrane protein 173
1502	92251	scaffold7942_cov137:208621..283683	Nephrozoa	PTYFL	PTYFL_pfl_40v0_9_20150316_1g12552.t1,PTYFL_pfl_40v0_9_20150316_1g12553.t1,PTYFL_pfl_40v0_9_20150316_1g12554.t1,PTYFL_pfl_40v0_9_20150316_1g12555.t1,PTYFL_pfl_40v0_9_20150316_1g12556.t1	,Mmp1,Mmp1,SLC8B1,	2SBDI,38CRR,38CRR,38F8K,	Histidine-specific methyltransferase, SAM-dependent,Belongs to the peptidase M10A family,Belongs to the peptidase M10A family,calcium:sodium antiporter activity involved in regulation of cardiac muscle cell membrane potential,
1526	14269	BDGG01000002.1:7626640..7631965	Nephrozoa	RAMVA	RAMVA_GAU94147.1,RAMVA_GAU94149.1,RAMVA_GAU94150.1	,,	2DB9I,,	CECR6/TMEM121 family,,
1529	9613	NW_022145554.1:673460..702042	Nephrozoa	STRPU	STRPU_XP_030848462.1,STRPU_XP_030848469.1,STRPU_XP_030848475.1	RDH8,RDH8,RDH8	COG1028,COG1028,COG1028	oxidation-reduction process,oxidation-reduction process,oxidation-reduction process
1156	36477	NW_019091201.1:2057290..2068647	Nephrozoa	FOLCA	FOLCA_XP_021957825.1,FOLCA_XP_021957830.1,FOLCA_XP_021957829.1,FOLCA_XP_021957826.1,FOLCA_XP_021957832.1,FOLCA_XP_021957833.1,FOLCA_XP_021957827.1,FOLCA_XP_021957828.1,FOLCA_XP_021957824.1	HIST2H3A,,,HIST2H3A,His4r,His4r,,,	35PSM,3A1HW,3A1HW,35PSM,3A4QH,3A4QH,3A1K0,3A1K0,38FHA	protein heterodimerization activity,Histone-like transcription factor (CBF/NF-Y) and archaeal histone,Histone-like transcription factor (CBF/NF-Y) and archaeal histone,protein heterodimerization activity,protein heterodimerization activity,protein heterodimerization activity,Protein heterodimerization activity,Protein heterodimerization activity,Histone H1
1328	27538	LFEI01000010:617272..706006	Nephrozoa	LINAN	LINAN_g1096.t1,LINAN_g1097.t1,LINAN_g1098.t1,LINAN_g1099.t1,LINAN_g1100.t1,LINAN_g1101.t1,LINAN_g1091.t1,LINAN_g1095.t1	,,,PARK7,SLC25A11,SLC25A11,ACOT7,	2CMPS,2CMPS,2CMPS,3A1YC,38GP4,38GP4,39T6H,38S05	Forkhead-associated (FHA) phosphopeptide binding domain 1,Forkhead-associated (FHA) phosphopeptide binding domain 1,Forkhead-associated (FHA) phosphopeptide binding domain 1,guanine deglycation, methylglyoxal removal,oxoglutarate:malate antiporter activity,oxoglutarate:malate antiporter activity,palmitic acid biosynthetic process,Calcium ion binding
1560	24615	NW_018385099.1:817191..830759	Nephrozoa	EXAPA	EXAPA_XP_020897038.1,EXAPA_XP_020897097.1,EXAPA_XP_020897118.1	,,	2DRIU,2DRIU,	Sea anemone cytotoxic protein,Sea anemone cytotoxic protein,
1460	35697	LG5:3430404..3527321	Nephrozoa	TRICA	TRICA_TC013979_001,TRICA_TC033036_001,TRICA_TC013982_001,TRICA_TC033037_001	,,,	38EF5,38E5Y,39Z0S,38E5Y	G-protein coupled receptor activity. It is involved in the biological process described with G-protein coupled receptor signaling pathway,Enzyme regulator activity. It is involved in the biological process described with regulation of protein catabolic process,G-protein coupled receptor activity. It is involved in the biological process described with G-protein coupled receptor signaling pathway,…
776	5472	CAPTEscaffold_166:147188..296956	Nephrozoa	CAPTE	CAPTE_CapteP172701,CAPTE_CapteP108910,CAPTE_CapteP154177,CAPTE_CapteP196463,CAPTE_CapteP196464	fne,AGBL4,POLR1A,,	38BP4,38FGV,38C9Q,29EAA,	RNA recognition motif. (a.k.a. RRM, RBD, or RNP domain),ATP GTP binding protein-like 4,negative regulation of protein localization to nucleolus,Metal ion binding,
1570	901	NW_019091632.1:453839..615571	Nephrozoa	ACAPL	ACAPL_XP_022109145.1,ACAPL_XP_022109144.1,ACAPL_XP_022109142.1,ACAPL_XP_022109149.1,ACAPL_XP_022109164.1	,,CCDC13,AP4E1,	38G56,38C7J,2CMZ0,35MH0,38FJ1	regulation of sequestering of zinc ion,positive regulation of protein tyrosine phosphatase activity,non-motile cilium assembly,protein complex 4, epsilon 1 subunit,organic anion transmembrane transporter activity
1574	21270	LOTGIsca_224:41988..207490	Nephrozoa	LOTGI	LOTGI_LotgiP202179,LOTGI_LotgiP239341,LOTGI_LotgiP144138,LOTGI_LotgiP144108,LOTGI_LotgiP174905,LOTGI_LotgiP63818	,,,DNTTIP1,KIAA1841,KIAA1841	38CIB,38CIB,39TF9,39VIJ,28J1Y,28J1Y	carbonate dehydratase activity,carbonate dehydratase activity,NF-kappaB binding,nucleosome binding,Si ch211-189k9.2,protein KIAA1841 homolog
1135	23201	JH431262:6278..21135	Nephrozoa	STRMA	STRMA_SMAR002920-PA,STRMA_SMAR002921-PA,STRMA_SMAR002922-PA	wg,Wnt6,Wnt10	38GKI,38DJ7,38C8E	Ligand for members of the frizzled family of seven transmembrane receptors,Ligand for members of the frizzled family of seven transmembrane receptors,Ligand for members of the frizzled family of seven transmembrane receptors
79	7823	NW_005857302.1:57897..142666	Nephrozoa	PELSI	PELSI_XP_006130882.1,PELSI_XP_006130883.1,PELSI_XP_006130880.1,PELSI_XP_006130878.1,PELSI_XP_006130879.2	SDR9C7,SDR9C7,SDR9C7,ZBTB39,GPR182	38BV4,38BV4,38BV4,38HAM,2CMY6	Belongs to the short-chain dehydrogenases reductases (SDR) family,Belongs to the short-chain dehydrogenases reductases (SDR) family,Belongs to the short-chain dehydrogenases reductases (SDR) family,Zinc finger and BTB,receptor 182
1613	733	NW_022755542.1:1203218..1390520	Nephrozoa	ANNJA	ANNJA_XP_033125467.1,ANNJA_XP_033125469.1,ANNJA_XP_033125557.1,ANNJA_XP_033125592.1,ANNJA_XP_033125501.1,ANNJA_XP_033125445.1,ANNJA_XP_033125446.1,ANNJA_XP_033125457.1	LAP3,MED28,SUCLG1,,,HSPA9,PROSC,GOLGA7	38DPB,2CMY4,38DG1,3A5AF,COG5640,38EJA,39S7M,3A0NT	aminopeptidase activity,negative regulation of smooth muscle cell differentiation,Succinyl-CoA synthetase functions in the citric acid cycle (TCA), coupling the hydrolysis of succinyl-CoA to the synthesis of either ATP or GTP and thus represents the only step of substrate-level phosphorylation in the TCA. The alpha subunit of the enzyme binds the substrates coenzyme A and phosphate, while succina…
1656	19595	NW_018384887.1:211..20846	Nephrozoa	EXAPA	EXAPA_XP_020895225.1,EXAPA_XP_020895191.1,EXAPA_XP_020895190.1,EXAPA_XP_020895179.2,EXAPA_XP_020895209.1	,UPF3B,RRAGB,DMRTA2,ENOX2	38FAH,38FPS,38EME,38H54,28HXJ	alpha/beta hydrolase fold,regulator of nonsense transcripts,positive regulation of TOR signaling,sequence-specific DNA binding,Ecto-NOX disulfide-thiol exchanger
1658	8834	scaffold_6:2444277..2647433	Nephrozoa	SACKO	SACKO_Sakowv30038186m,SACKO_Sakowv30038174m,SACKO_Sakowv30038290m,SACKO_Sakowv30038136m,SACKO_Sakowv30038250m,SACKO_Sakowv30038254m,SACKO_Sakowv30038139m,SACKO_Sakowv30038219m	CCT6A,POR,,SETD1B,,,CLTC,MKS1	38EFP,38BIN,,38F3T,2C4A0,2QS64,38CNM,38H8A	assists the folding of proteins upon ATP hydrolysis,nitric oxide catabolic process,,SET domain containing,Somatomedin B and thrombospondin type 1 domain containing,cob(I)yrinic acid a,c-diamide adenosyltransferase activity,negative regulation of hyaluronan biosynthetic process,smoothened signaling pathway involved in regulation of secondary heart field cardioblast proliferation
1668	10981	MRZV01000499.1:204013..399389	Nephrozoa	APOJA	APOJA_PIK48838.1,APOJA_PIK48839.1,APOJA_PIK48840.1,APOJA_PIK48841.1,APOJA_PIK48837.1	LRBA,MAB21L1,rg,rg,GATB	38D1H,38SXZ,38D1H,38D1H,38FEW	LPS-responsive vesicle trafficking, beach and anchor containing,camera-type eye development,protein kinase A binding,protein kinase A binding,glutamyl-tRNA(Gln) amidotransferase subunit B, mitochondrial
1671	23547	WHPX01001042.1:55913..69083	Nephrozoa	ACTEQ	ACTEQ_EGACTEQ4350046750-PA,ACTEQ_EGACTEQ4350042111-PA,ACTEQ_EGACTEQ4350033118-PA	,,	2CQJ9,2D322,2E5FB	oxidation-reduction process,to Hypothetical protein CBG24020,
1673	2265	MRZV01000362.1:160103..249425	Nephrozoa	APOJA	APOJA_PIK51645.1,APOJA_PIK51646.1,APOJA_PIK51647.1,APOJA_PIK51643.1,APOJA_PIK51644.1,APOJA_PIK51649.1,APOJA_PIK51650.1	SLC25A1,TEKT1,RMND1,C16orf93,RAD51C,TRIM37,TRIM37	38I0A,38I2X,38RKJ,29WM8,38DIB,390D2,390D2	Belongs to the mitochondrial carrier (TC 2.A.29) family,Tektin 1,positive regulation of mitochondrial translation,Chromosome 16 open reading frame 93,female meiosis sister chromatid cohesion,aggresome assembly,aggresome assembly
55	38747	X:356680..469228	Nephrozoa	DROME	DROME_FBpp0070071,DROME_FBpp0070072,DROME_FBpp0070073,DROME_FBpp0070074,DROME_FBpp0070094,DROME_FBpp0070070	ac,sc,l(1)sc,ase,,y	38E2W,3A83I,38E2W,3A6EF,39W8C,2QQ50	protein dimerization activity,protein dimerization activity,protein dimerization activity,protein dimerization activity,heme binding. It is involved in the biological process described with oxidation-reduction process,Controls the pigmentation pattern of the adult cuticle and larval mouth parts
1681	3326	NW_019091602.1:338204..455941	Nephrozoa	ACAPL	ACAPL_XP_022108181.1,ACAPL_XP_022108182.1,ACAPL_XP_022108179.1,ACAPL_XP_022108124.1,ACAPL_XP_022108122.1	FXN,NUDT15,RGS9BP,SNUPN,	3A3XZ,2S3YT,28KS8,35KI9,38D1Y	regulation of ferrochelatase activity,NUDIX domain,regulator of G protein signaling 9 binding protein,snRNA import into nucleus,Beta-hexosaminidase subunit
1709	8741	scaffold_51:1121798..1196806	Nephrozoa	SACKO	SACKO_Sakowv30030252m,SACKO_Sakowv30030258m,SACKO_Sakowv30030285m	NCLN,,RIIAD1	38IVW,2C1UD,2CZ7Y	May antagonize Nodal signaling and subsequent organization of axial structures during mesodermal patterning,,Regulatory subunit of type II PKA R-subunit (RIIa) domain containing 1
1724	23864	NC_007115.7:50222535..51003283	Nephrozoa	DANRE	DANRE_XP_021331314.1,DANRE_XP_021331310.1,DANRE_XP_009298945.1	,,	2D4KD,28M66,28M66	,,
1747	36629	NW_021918559.1:1319712..1498240	Nephrozoa	IXOSC	IXOSC_XP_029831449.1,IXOSC_XP_029831457.1,IXOSC_XP_029831450.1,IXOSC_XP_029831451.1	jhamt,jhamt,jhamt,jhamt	2BMX3,2BMX3,2BMX3,2BMX3	juvenile hormone acid methyltransferase activity,Juvenile hormone acid,ubiE/COQ5 methyltransferase family,juvenile hormone acid methyltransferase activity
1760	40397	CAPTEscaffold_229:131915..184027	Nephrozoa	CAPTE	CAPTE_CapteP146391,CAPTE_CapteP184427,CAPTE_CapteP229158,CAPTE_CapteP20777,CAPTE_CapteP146340	MCMBP,,ALMS1,,SFXN1	38EPW,38FBJ,39T8M,39KVS,38FD4	Minichromosome maintenance complex binding protein,Hydrolase activity, acting on acid anhydrides,Alstrom syndrome,It is involved in the biological process described with protein phosphorylation,ion transmembrane transporter activity
1763	32373	LOTGIsca_15:555831..567036	Nephrozoa	LOTGI	LOTGI_LotgiP230734,LOTGI_LotgiP212970,LOTGI_LotgiP212972	LYSMD3,,RIOK2	39S5C,,35J7R	peptidoglycan-binding domain-containing protein 3,,Serine threonine-protein kinase RIO2
577	5943	NW_021163038.1:1889333..1977888	Nephrozoa	DENGI	DENGI_XP_028400641.1,DENGI_XP_028400644.1,DENGI_XP_028400645.1,DENGI_XP_028400647.1,DENGI_XP_028400649.1,DENGI_XP_028400651.1	SACS,SACS,SACS,SACS,SACS,SACS	28IDA,28IDA,28IDA,28IDA,28IDA,28IDA	negative regulation of inclusion body assembly,negative regulation of inclusion body assembly,negative regulation of inclusion body assembly,negative regulation of inclusion body assembly,negative regulation of inclusion body assembly,negative regulation of inclusion body assembly
1771	50713	ScYm1zk_906:902274..908286	Nephrozoa	SANMA	SANMA_Sma_026576-T1,SANMA_Sma_026577-T1,SANMA_Sma_026578-T1	,,	38YI2,38YI2,38YI2	acid-sensing ion channel activity,acid-sensing ion channel activity,acid-sensing ion channel activity
1162	27147	scaffold_29:29814..102247	Nephrozoa	SACKO	SACKO_Sakowv30005104m,SACKO_Sakowv30005075m,SACKO_Sakowv30005081m	COMMD3,BMI1,BMI1	290EG,38D4I,38D4I	COMM domain containing 3,histone H2A-K119 monoubiquitination,histone H2A-K119 monoubiquitination
1526	13282	oct000676F:512512..575667	Nephrozoa	OCTMI	OCTMI_Omin003357,OCTMI_Omin003358,OCTMI_Omin003356	,,	2DB9I,,2DB9I	CECR6/TMEM121 family,,CECR6/TMEM121 family
1792	2409	MRZV01001061.1:35712..86862	Nephrozoa	APOJA	APOJA_PIK41007.1,APOJA_PIK41008.1,APOJA_PIK41009.1	SCYL3,,CCDC18	38GHS,38BT6,2CN5M	ATP binding,5S rRNA binding,coiled-coil domain containing 18
568	125	chr27_130_46068820:22359749..23753001	Nephrozoa	ACHFU	ACHFU_Afu021079,ACHFU_Afu021083,ACHFU_Afu021084,ACHFU_Afu021085,ACHFU_Afu021087,ACHFU_Afu021081,ACHFU_Afu021074,ACHFU_Afu021082,ACHFU_Afu021080	RAB6B,,GPC4,GPC1,,GPC5,SLC16A12,MCM7,	38CQH,,38HTJ,38SUS,38C96,38D4C,38HQ8,38CBW,	retrograde vesicle-mediated transport, Golgi to ER,,regulation of signal transduction,Cell surface proteoglycan that bears heparan sulfate,guanyl-nucleotide exchange factor activity,Glypican,creatine transmembrane transporter activity,DNA replication initiation,
1800	11412	CAPTEscaffold_548:26841..53945	Nephrozoa	CAPTE	CAPTE_CapteP220978,CAPTE_CapteP220979,CAPTE_CapteP220980,CAPTE_CapteP170126	PEX5L,AGTRAP,,PDE6D	38C1T,2C9HK,,39UQD	peroxisome matrix targeting signal-1 binding,Angiotensin II receptor-associated,,GTPase inhibitor activity
1805	23702	Sc7u5tJ_1590:21670563..21798445	Nephrozoa	BRAFL	BRAFL_BL07485.1,BRAFL_BL07488.1,BRAFL_BL07489.1,BRAFL_BL07490.1	,,,	39A4Y,39A4Y,39A4Y,39A4Y	negative regulation of canonical Wnt signaling pathway involved in cardiac muscle cell fate commitment,negative regulation of canonical Wnt signaling pathway involved in cardiac muscle cell fate commitment,negative regulation of canonical Wnt signaling pathway involved in cardiac muscle cell fate commitment,negative regulation of canonical Wnt signaling pathway involved in cardiac muscle cell fat…
1806	41383	NW_022145604.1:26076096..26134383	Nephrozoa	STRPU	STRPU_XP_030846568.1,STRPU_XP_003728264.2,STRPU_XP_796940.2	ORMDL3,PHOSPHO2,PHOSPHO2	395IU,39S7P,39S7P	cellular sphingolipid homeostasis,pyridoxal phosphatase activity,pyridoxal phosphatase activity
189	11455	CAPTEscaffold_383:121091..132450	Nephrozoa	CAPTE	CAPTE_CapteP30829,CAPTE_CapteP30274,CAPTE_CapteP164212	,,	2CYNF,38DVM,38DVM	,G-protein coupled GABA receptor activity. It is involved in the biological process described with G-protein coupled receptor signaling pathway,7 transmembrane sweet-taste receptor of 3 GCPR
1810	3363	NC_047064.1:5551967..5728898	Nephrozoa	ASTRU	ASTRU_XP_033624553.1,ASTRU_XP_033625210.1,ASTRU_XP_033624554.1,ASTRU_XP_033624405.1,ASTRU_XP_033625080.1,ASTRU_XP_033624556.1	HPSE,DARS,,,,	28IFX,38CRQ,38E22,38E22,38E22,38E22	Heparanase,Aspartyl-tRNA synthetase,guanylate cyclase activity,guanylate cyclase activity,guanylate cyclase activity,guanylate cyclase activity
1819	35414	NC_037599.1:12671661..12738731	Nephrozoa	POMCA	POMCA_XP_025111283.1,POMCA_XP_025110928.1,POMCA_XP_025109840.1,POMCA_XP_025111047.1,POMCA_XP_025109839.1	EIF3E,RNF146,AGPAT5,RSPO2,	38C5H,39SMG,38BSY,39F6Z,28JT7	component of the eukaryotic translation initiation factor 3 (eIF-3) complex, which is involved in protein synthesis of a specialized repertoire of mRNAs and, together with other initiation factors, stimulates binding of mRNA and methionyl-tRNAi to the 40S ribosome. The eIF-3 complex specifically targets and initiates translation of a subset of mRNAs involved in cell proliferation,E3 ubiquitin-pro…
1820	6064	3R:24386129..24514970	Nephrozoa	DROME	DROME_FBpp0303342,DROME_FBpp0084023,DROME_FBpp0084061,DROME_FBpp0306938,DROME_FBpp0084002	nAChRa1,nAChRa2,nAChRa8,,	38BP2,38BP2,38BP2,2C57V,2C57V	Acetylcholine-activated cation-selective channel activity. It is involved in the biological process described with ion transport,Acetylcholine-activated cation-selective channel activity. It is involved in the biological process described with ion transport,Acetylcholine-activated cation-selective channel activity. It is involved in the biological process described with ion transport,DM4/DM12 fam…
1827	92444	scaffold59134_cov95:53899..247755	Nephrozoa	PTYFL	PTYFL_pfl_40v0_9_20150316_1g26770.t1,PTYFL_pfl_40v0_9_20150316_1g26772.t1,PTYFL_pfl_40v0_9_20150316_1g26773.t1,PTYFL_pfl_40v0_9_20150316_1g26774.t1	,KIF25,LDLRAP1,	3ARV0,38EQV,38F5N,2BY93	microtubule motor activity,negative regulation of mitotic centrosome separation,positive regulation of receptor-mediated endocytosis involved in cholesterol transport,
1323	12876	chr1_303_116558012:31712749..32370565	Nephrozoa	ACHFU	ACHFU_Afu000492,ACHFU_Afu000493,ACHFU_Afu000498	,MOCS2,ISL1	38BYK,3A4C5,38CUX	mediates the voltage-dependent sodium ion permeability of excitable membranes,Catalytic subunit of the molybdopterin synthase complex, a complex that catalyzes the conversion of precursor Z into molybdopterin. Acts by mediating the incorporation of 2 sulfur atoms from thiocarboxylated MOCS2A into precursor Z to generate a dithiolene group,Insulin gene enhancer protein
168	8738	scaffold_603:23013..63887	Nephrozoa	SACKO	SACKO_Sakowv30038493m,SACKO_Sakowv30038500m,SACKO_Sakowv30038498m	C10orf107,C21orf33,POMK	29K4S,2QQFM,28IE4	calcium ion binding,positive regulation of isoprenoid metabolic process,carbohydrate phosphorylation
1844	22922	scaffold_69:973378..1085877	Nephrozoa	SACKO	SACKO_Sakowv30025522m,SACKO_Sakowv30025479m,SACKO_Sakowv30025521m,SACKO_Sakowv30025467m,SACKO_Sakowv30025487m	PPIL3,GNL1,FAM166B,ANAPC2,ATAT1	3A033,38D1C,29KHB,38DC2,38HFT	peptidyl-prolyl cis-trans isomerase activity,Guanine nucleotide binding protein-like 1,Protein of unknown function (DUF2475),positive regulation of synapse maturation,alpha-tubulin acetylation
1162	6606	NW_021918189.1:163135..1359590	Nephrozoa	IXOSC	IXOSC_XP_029829316.1,IXOSC_XP_029829317.1,IXOSC_XP_029829319.1,IXOSC_XP_029829304.1,IXOSC_XP_029829311.1	,,,,ORMDL3	38E2C,39WMQ,38D4I,2QQBY,395IU	Growth factor activity. It is involved in the biological process described with growth,Glycine cleavage H-protein,RAWUL domain RING finger- and WD40-associated ubiquitin-like,Formiminotransferase domain, N-terminal subdomain,ORM1-like 3 (S. cerevisiae)
1854	22003	NW_001834390.1:1062053..1126912	Nephrozoa	NEMVE	NEMVE_XP_001638123.2,NEMVE_XP_032218682.1,NEMVE_XP_001638124.2,NEMVE_XP_001638177.1,NEMVE_XP_032218678.1	DLG1,MED4,TAF9B,,RPL35A	35K10,38G5E,3A03X,28ICG,3A60A	large homolog 1,nucleic acid-templated transcription,RNA polymerase II transcriptional preinitiation complex assembly,,structural constituent of ribosome
54	2401	MRZV01000746.1:214273..295090	Nephrozoa	APOJA	APOJA_PIK44901.1,APOJA_PIK44902.1,APOJA_PIK44903.1,APOJA_PIK44905.1	,,,	COG4886,COG4886,COG4886,COG4886	otolith morphogenesis,otolith morphogenesis,otolith morphogenesis,otolith morphogenesis
1862	9578	NW_022145606.1:24133909..24308403	Nephrozoa	STRPU	STRPU_XP_030849636.1,STRPU_XP_030849637.1,STRPU_XP_030849639.1,STRPU_XP_030849640.1,STRPU_XP_030849641.1,STRPU_XP_030849638.1	,,,,,	38GM4,38GM4,39MS9,39MS9,39MS9,28TYM	MAM and LDL-receptor class A domain-containing protein,MAM and LDL-receptor class A domain-containing protein,MAM domain, meprin/A5/mu,MAM domain, meprin/A5/mu,MAM domain, meprin/A5/mu,Domain in meprin, A5, receptor protein tyrosine phosphatase mu (and others)
59	23809	scaffold_258:240831..355995	Nephrozoa	CLYHE	CLYHE_TCONS_00055734,CLYHE_TCONS_00055738,CLYHE_TCONS_00055768	,,	,,	,,
1029	48567	Sc4wPfr_337:1164585..1358032	Nephrozoa	HYDVU	HYDVU_Sc4wPfr_337.g3770.t1,HYDVU_Sc4wPfr_337.g3771.t1,HYDVU_Sc4wPfr_337.g3773.t1,HYDVU_Sc4wPfr_337.g3774.t1,HYDVU_Sc4wPfr_337.g3775.t1,HYDVU_Sc4wPfr_337.g3776.t1	,,,,,	28JHH,39M7T,39M7T,39M7T,39M7T,28JHH	,Galactose binding lectin domain,Galactose binding lectin domain,Galactose binding lectin domain,Galactose binding lectin domain,
1877	288	WHPX01000529.1:569591..587317	Nephrozoa	ACTEQ	ACTEQ_EGACTEQ4350013817-PA,ACTEQ_EGACTEQ4350053095-PA,ACTEQ_EGACTEQ4350049478-PA	UGT1A1,UGT1A1,UGT1A1	38B62,38B62,38B62	glucuronosyltransferase activity,glucuronosyltransferase activity,glucuronosyltransferase activity
1878	84750	scaffold_195:568152..790803	Nephrozoa	SACKO	SACKO_Sakowv30006255m,SACKO_Sakowv30006250m,SACKO_Sakowv30006229m,SACKO_Sakowv30006260m,SACKO_Sakowv30006258m,SACKO_Sakowv30006249m	WRB,Rrp1,nrd-1,CCT8L2,,MANEA	39DNV,38BCR,38GNN,38CBH,3A1IR,2CM7Y	Tail-anchored protein insertion receptor,telomere maintenance via base-excision repair,RNA binding,unfolded protein binding,Destroys radicals which are normally produced within the cells and which are toxic to biological systems,glycoprotein endo-alpha-1,2-mannosidase activity
1885	35640	NW_022145613.1:8265255..8444460	Nephrozoa	STRPU	STRPU_XP_030830702.1,STRPU_XP_030829851.1,STRPU_XP_782545.4,STRPU_XP_030830484.1	SLCO4A1,SLCO4A1,SLCO4A1,	38DV9,38DV9,38DV9,38CC3	Solute carrier organic anion transporter family, member,Solute carrier organic anion transporter family, member,Solute carrier organic anion transporter family, member,G-protein coupled receptor activity
1889	8234	scaffold407_cov136:142907..167597	Nephrozoa	PTYFL	PTYFL_pfl_40v0_9_20150316_1g830.t1,PTYFL_pfl_40v0_9_20150316_1g831.t1,PTYFL_pfl_40v0_9_20150316_1g832.t1	BIRC5,CCDC96,TK1	3A8RC,28MPJ,38EAW	positive regulation of exit from mitosis,Coiled-coil domain-containing protein 96,thymidine kinase activity
1902	21122	Sc4wPfr_365:1540896..1731710	Nephrozoa	HYDVU	HYDVU_Sc4wPfr_365.g14972.t1,HYDVU_Sc4wPfr_365.g14973.t1,HYDVU_Sc4wPfr_365.g14974.t2,HYDVU_Sc4wPfr_365.g14966.t1,HYDVU_Sc4wPfr_365.g14971.t1	,,EEFSEC,TAOK1,C12orf65	,,38E0Q,38CYX,3A8CQ	,,selenocysteine incorporation,activation of MAPKK activity,peptide chain release factor C12orf65 homolog
1908	14639	WHPX01001012.1:114511..401144	Nephrozoa	ACTEQ	ACTEQ_EGACTEQ4350022064-PA,ACTEQ_EGACTEQ4350043685-PA,ACTEQ_EGACTEQ4350040883-PA,ACTEQ_EGACTEQ4350010906-PA,ACTEQ_EGACTEQ4350034432-PA,ACTEQ_EGACTEQ4350016723-PA,ACTEQ_EGACTEQ4350017240-PA,ACTEQ_EGACTEQ4350010428-PA,ACTEQ_EGACTEQ4350017747-PA,ACTEQ_EGACTEQ4350054059-PB,ACTEQ_EGACTEQ4350032338-PA,ACTEQ_EGACTEQ4350021661-PA,ACTEQ_EGACTEQ4350050549-PA,ACTEQ_EGACTEQ4350017854-PA,ACTEQ_EGACTEQ43500516…	,,,,,,,,C2orf69,SMARCD2,CCDC93,,,C10orf67,PTF1A,DNAJC1,MLLT6,RBM45,RBM45,,EFCAB1,NMT1,,	38D2A,38D2A,38D2A,38D2A,38D2A,38D2A,38D2A,38D2A,38HHH,38CY5,38GZI,,,2AZI9,38HHV,38ECV,39G1J,2CAJT,2CAJT,2D5CV,38FM6,38E8P,3A8UQ,293B4	Carboxylesterase family,Carboxylesterase family,Carboxylesterase family,Carboxylesterase family,Carboxylesterase family,Carboxylesterase family,Carboxylesterase family,Carboxylesterase family,Uncharacterised protein family UPF0565,SWIB/MDM2 domain,Golgi to plasma membrane transport,,,Domain of unknown function (DUF4709),Pancreas specific transcription factor, 1a,DNA binding,Myeloid lymphoid or mi…
1909	2865	NW_019091362.1:9848549..9883914	Nephrozoa	ACAPL	ACAPL_XP_022111962.1,ACAPL_XP_022111964.1,ACAPL_XP_022112259.1	PLEKHA8,ZC2HC1B,	392MM,39AH3,3AKQ6	glycolipid transporter activity,metal ion binding,IgGFc binding protein
699	40795	MRZV01000646.1:1703..45733	Nephrozoa	APOJA	APOJA_PIK46399.1,APOJA_PIK46400.1,APOJA_PIK46402.1	ICK,L3MBTL3,L3MBTL3	38F74,38D07,38D07	negative regulation of non-motile cilium assembly,SAM domain binding,Lethal(3)malignant brain tumor-like protein 3
1916	83177	NW_014734074.1:33017..346201	Nephrozoa	OCTBI	OCTBI_XP_014788200.1,OCTBI_XP_014788199.1,OCTBI_XP_014788195.1,OCTBI_XP_014788188.1,OCTBI_XP_014788198.1	COIL,NHP2L1,DMC1,SUN1,FDXR	28P9P,3A1IM,39J83,38G26,38D89	Coilin N-terminus,U4atac snRNA binding,strand invasion,nuclear matrix anchoring at nuclear membrane,NADPH adrenodoxin oxidoreductase, mitochondrial
1156	82644	Dpe18:74905743..74947355	Nephrozoa	DORPE	DORPE_Dopeav2065192m,DORPE_Dopeav2065195m,DORPE_Dopeav2065196m,DORPE_Dopeav2065193m	HIST1H2BA,,HIST1H2BA,	3A1HW,3A1K0,3A1HW,3A1K0	protein heterodimerization activity,Histone H2A,protein heterodimerization activity,Protein heterodimerization activity
1810	14204	ctg20_pilon_pilon:11853427..12295019	Nephrozoa	PORTR	PORTR_evm.model.ctg20_pilon_pilon.145,PORTR_evm.model.ctg20_pilon_pilon.149,PORTR_evm.model.ctg20_pilon_pilon.150,PORTR_evm.model.ctg20_pilon_pilon.155	,,,	38E22,38E22,,38E22	phosphorus-oxygen lyase activity. It is involved in the biological process described with,phosphorus-oxygen lyase activity. It is involved in the biological process described with,,phosphorus-oxygen lyase activity. It is involved in the biological process described with
1806	40340	MRZV01000112.1:406430..511085	Nephrozoa	APOJA	APOJA_PIK58480.1,APOJA_PIK58481.1,APOJA_PIK58483.1	ORMDL3,PHOSPHO2,PHOSPHO2	395IU,39S7P,39S7P	cellular sphingolipid homeostasis,Pyridoxal phosphate phosphatase PHOSPHO2,pyridoxal phosphatase activity
189	30976	Lachesis_group8:30166750..30453859	Nephrozoa	ANABR	ANABR_EVM0015582.1,ANABR_EVM0020489.1,ANABR_EVM0003637.1,ANABR_EVM0016317.1,ANABR_EVM0004725.1	WDR89,PSKH1,WDR89,DDX27,FEN1	38HUF,39SYD,38HUF,38JKP,38GN8	WD40 repeats,peptidyl-threonine phosphorylation,WD40 repeats,Belongs to the DEAD box helicase family,Structure-specific nuclease with 5'-flap endonuclease and 5'-3' exonuclease activities involved in DNA replication and repair. During DNA replication, cleaves the 5'-overhanging flap structure that is generated by displacement synthesis when DNA polymerase encounters the 5'-end of a downstream Oka…
1954	18278	Sc7u5tJ_1552:19064533..19074329	Nephrozoa	BRAFL	BRAFL_BL24146.1,BRAFL_BL24145.1,BRAFL_BL24144.1	,,	39V5V,39V5V,39V5V	Retinol binding protein receptor,Retinol binding protein receptor,Retinol binding protein receptor
1958	21625	NW_001834266.1:183558..473169	Nephrozoa	NEMVE	NEMVE_XP_032233235.1,NEMVE_XP_032233222.1,NEMVE_XP_032233214.1,NEMVE_XP_001629201.1,NEMVE_XP_001629203.1,NEMVE_XP_001629170.2,NEMVE_XP_032233253.1,NEMVE_XP_032233259.1,NEMVE_XP_032233233.1,NEMVE_XP_032233234.1,NEMVE_XP_032233252.1,NEMVE_XP_001629190.1,NEMVE_XP_001629191.1,NEMVE_XP_032233244.1,NEMVE_XP_032233243.1,NEMVE_XP_001629167.1,NEMVE_XP_001629192.1,NEMVE_XP_032233256.1,NEMVE_XP_032233254.1,…	SEC23IP,,NOA1,ABCD2,,,TMEM128,TMEM128,TRPV6,,LRRK2,,,MMS19,MMS19,,ADAM22,RHOBTB1,ADAM22,PSTK,KCMF1,,,HPS1,zen,PCGF5,,PCGF3,PCGF1,	38FWE,,38EJ1,38B9E,28JHH,28JJT,2AHA3,2AHA3,38C3C,28JJT,38CNK,3AASP,3AASP,38FX1,38FX1,2D8XP,38B6W,38CAV,38B6W,38G32,38D3B,38FXY,38FXY,2C2Y6,KOG0489,38CUS,38F0B,38YEB,38CAE,38CUS	Sec-23 interacting protein,,Nitric oxide associated 1,very long-chain fatty acid catabolic process,,Protein of unknown function (DUF229),Transmembrane protein 128,Transmembrane protein 128,calcium ion transmembrane transport,Protein of unknown function (DUF229),leucine-rich repeat serine threonine-protein kinase,Glycosyltransferase family 92,Glycosyltransferase family 92,positive regulation of do…
1963	29759	CAPTEscaffold_615:80938..103731	Nephrozoa	CAPTE	CAPTE_CapteP226023,CAPTE_CapteP226024,CAPTE_CapteP160347	ORAI2,,BCKDK	38HWY,38CF1,38GA8	ORAI calcium release-activated calcium modulator,Zinc ion binding,[3-methyl-2-oxobutanoate dehydrogenase (acetyl-transferring)] kinase activity
1975	38790	GWHACBE00000003:103540474..104442845	Nephrozoa	EISAN	EISAN_GWHPACBE009714,EISAN_GWHPACBE009719,EISAN_GWHPACBE009720	,HOXA5,HOXB7	38D90,39SRM,38B8X	catalytic activity. It is involved in the biological process described with metabolic process,homeobox protein,Sequence-specific DNA binding. It is involved in the biological process described with regulation of transcription, DNA-templated
1979	32158	LFEI01000216:83175..118815	Nephrozoa	LINAN	LINAN_g11412.t1,LINAN_g11413.t1,LINAN_g11414.t1,LINAN_g11415.t1,LINAN_g11416.t1	MYEF2,JMY,KXD1,BHMT,DMGDH	2QV3I,2BYBV,39V8B,38H9Z,38DUF	RNA recognition motif,and -regulatory protein,lysosome localization,betaine-homocysteine S-methyltransferase activity,dimethylglycine dehydrogenase activity
375	82098	NW_018370656.1:132527..496491	Nephrozoa	PARTE	PARTE_XP_015928864.1,PARTE_XP_015905877.1,PARTE_XP_015905875.1,PARTE_XP_015922595.1,PARTE_XP_015919273.2,PARTE_XP_015919274.1	Picot,,SLC17A5,Picot,,	38CXA,38CXA,38CXA,38CXA,38CXA,38CXA	Major Facilitator Superfamily,It is involved in the biological process described with transmembrane transport,sialic acid transmembrane transporter activity,Sugar (and other) transporter,It is involved in the biological process described with transmembrane transport,It is involved in the biological process described with transmembrane transport
2000	712	NW_022754077.1:674..167044	Nephrozoa	ANNJA	ANNJA_XP_033124769.1,ANNJA_XP_033124766.1,ANNJA_XP_033124744.1,ANNJA_XP_033124762.1,ANNJA_XP_033124774.1	,DEF8,SHARPIN,MAF1,	38EHS,38CBC,38BQM,38HBA,	structural constituent of cytoskeleton,positive regulation of ruffle assembly,ranBP-type and C3HC4-type zinc finger-containing protein,RNA polymerase III core binding,
1382	87577	scaffold_297:487615..623388	Nephrozoa	SACKO	SACKO_Sakowv30005463m,SACKO_Sakowv30005464m,SACKO_Sakowv30005481m,SACKO_Sakowv30005440m	OXCT1,,SPATA1,AP3D1	38C4R,COG2801,28KPW,38EZD	3-oxoacid CoA-transferase activity,metalloendopeptidase activity,Spermatogenesis-associated C-terminus,protein complex 3, delta 1 subunit
585	84874	NW_014686546.1:10256..216427	Nephrozoa	OCTBI	OCTBI_XP_014782378.1,OCTBI_XP_014782379.1,OCTBI_XP_014782381.1,OCTBI_XP_014782380.1,OCTBI_XP_014782373.1,OCTBI_XP_014782376.1,OCTBI_XP_014782377.1,OCTBI_XP_014782375.1,OCTBI_XP_014782374.1	,,,,PGAP1,GPKOW,SLC2A13,SLC2A13,C17orf53	38BQB,38BQB,38BQB,38BQB,397RS,38EYB,38C63,38C63,28NJS	Has a role regulating cGMP transport in Malpighian tubule principal cells,Has a role regulating cGMP transport in Malpighian tubule principal cells,3',5'-cyclic-GMP phosphodiesterase activity,Has a role regulating cGMP transport in Malpighian tubule principal cells,post-GPI attachment to proteins 1,G patch domain and KOW,hexose transmembrane transport,hexose transmembrane transport,protein C17orf…
2027	9291	JH431841:358875..370339	Nephrozoa	STRMA	STRMA_SMAR008434-PA,STRMA_SMAR008433-PA,STRMA_SMAR008436-PA,STRMA_SMAR008435-PA	,,,dnk	38DTS,38HIN,38E5H,38FI8	Inositol phospholipid synthesis and fat-storage-inducing TM,Glutathione S-transferase, N-terminal domain,It is involved in the biological process described with protein phosphorylation,ATP binding. It is involved in the biological process described with nucleobase-containing compound metabolic process
2031	9000	scaffold_206:746..40101	Nephrozoa	SACKO	SACKO_Sakowv30011843m,SACKO_Sakowv30011789m,SACKO_Sakowv30011819m	PTPN9,GBA2,RGP1	2QR81,38EC3,38GF1	protein tyrosine phosphatase activity,glucosylceramide catabolic process,retrograde golgi transport
2032	81899	scaffold_668:193765..322017	Nephrozoa	SACKO	SACKO_Sakowv30015413m,SACKO_Sakowv30015416m,SACKO_Sakowv30015404m	,,	3A131,3A131,3A131	Galactose binding lectin domain,Galactose binding lectin domain,Galactose binding lectin domain
996	11071	Sc3x4tf_127:3193500..4421260	Nephrozoa	ARCDU	ARCDU_pred2_36780.1,ARCDU_pred2_36781.1,ARCDU_pred2_36787.1,ARCDU_pred2_36782.1,ARCDU_pred2_36778.1,ARCDU_pred2_36779.1,ARCDU_pred2_36775.1,ARCDU_pred2_36776.1	,,,,C3orf38,C3orf38,,	38DW9,38DW9,38DW9,38DW9,29DI2,29DI2,2CYE1,2CYE1	acetylcholine-gated cation-selective channel activity,Neurotransmitter-gated ion-channel transmembrane region,Neurotransmitter-gated ion-channel transmembrane region,Neurotransmitter-gated ion-channel transmembrane region,apoptotic process,apoptotic process,Serpentine type 7TM GPCR chemoreceptor Srx,Serpentine type 7TM GPCR chemoreceptor Srx
2057	12881	LOTGIsca_6:1281976..1404246	Nephrozoa	LOTGI	LOTGI_LotgiP106923,LOTGI_LotgiP229272,LOTGI_LotgiP177468,LOTGI_LotgiP229275,LOTGI_LotgiP154603,LOTGI_LotgiP229276,LOTGI_LotgiP229277	twin,mRpL1,GLUD1,,CNOT6L,FAM149A,	38DYK,39MR8,38GEK,2E35E,38DYK,2CC41,39MT3	CCR4-NOT transcription complex subunit 6-like,Ribosomal protein L1p/L10e family,Belongs to the Glu Leu Phe Val dehydrogenases family,Transmembrane protein family 72,Endonuclease/Exonuclease/phosphatase family,Protein of unknown function (DUF3719),Broad-Complex, Tramtrack and Bric a brac
1076	90738	NW_014661485.1:986593..1066115	Nephrozoa	OCTBI	OCTBI_XP_014771393.1,OCTBI_XP_014771396.1,OCTBI_XP_014771394.1,OCTBI_XP_014771392.1	,,PEBP4,PPAPDC2	,39TM7,39UT4,39V02	,Transcriptional regulator,Phosphatidylethanolamine-binding protein,lipid phosphatase activity
2081	39839	LG8:5832650..5874861	Nephrozoa	TRICA	TRICA_TC005900_001,TRICA_TC006252_001,TRICA_TC034010_001,TRICA_TC034011_001	Ef1beta,Ndufs1,,	38BNW,38DHR,2DC1W,2DC1W	Translation elongation factor activity. It is involved in the biological process described with translational elongation,Belongs to the complex I 75 kDa subunit family,Destabilase,Destabilase
842	14144	NC_037600.1:16786787..16951757	Nephrozoa	POMCA	POMCA_XP_025113817.1,POMCA_XP_025113815.1,POMCA_XP_025112262.1,POMCA_XP_025112260.1,POMCA_XP_025112255.1,POMCA_XP_025112257.1	FUT7,FUT7,FUT7,FUT7,FUT7,FUT7	39RRI,39RRI,39RRI,39RRI,39RRI,39RRI	Fucosyltransferase activity. It is involved in the biological process described with protein glycosylation,Fucosyltransferase activity. It is involved in the biological process described with protein glycosylation,Fucosyltransferase activity. It is involved in the biological process described with protein glycosylation,Fucosyltransferase activity. It is involved in the biological process describe…
2086	8516	scaffold31272_cov144:256623..384741	Nephrozoa	PTYFL	PTYFL_pfl_40v0_9_20150316_1g23510.t1,PTYFL_pfl_40v0_9_20150316_1g23513.t1,PTYFL_pfl_40v0_9_20150316_1g23514.t1,PTYFL_pfl_40v0_9_20150316_1g23516.t1,PTYFL_pfl_40v0_9_20150316_1g23508.t1,PTYFL_pfl_40v0_9_20150316_1g23509.t1,PTYFL_pfl_40v0_9_20150316_1g23512.t1	,YY1,SLC25A29,SLC25A29,TMEM62,,DEGS1	38V49,38H8Z,3ANYM,3ANYM,28KV9,38FJP,38DCA	pre-mRNA intronic pyrimidine-rich binding,transcriptional repressor protein,Belongs to the mitochondrial carrier (TC 2.A.29) family,Belongs to the mitochondrial carrier (TC 2.A.29) family,hydrolase activity,U3 snoRNA binding,sphingolipid delta(4)-desaturase
1401	91354	NW_018374040.1:740737..931999	Nephrozoa	PARTE	PARTE_XP_015918453.1,PARTE_XP_021001123.1,PARTE_XP_015918449.1	,,GINS3	38G0T,38F9G,393IP	Ion channel activity. It is involved in the biological process described with ion transport,RING-type zinc-finger,DNA replication
1340	81939	NC_030728.1:80359343..80405105	Nephrozoa	XENLA	XENLA_NP_001088165.1,XENLA_XP_018108339.1,XENLA_XP_018108338.1	FAM115C,FAM115C,FAM115C	2C8EZ,2C8EZ,2C8EZ	family with sequence similarity 115, member C,family with sequence similarity 115, member C,family with sequence similarity 115, member C
2117	78960	NC_047564.1:7923601..8013728	Nephrozoa	CRAGI	CRAGI_XP_011418428.2,CRAGI_XP_011418429.2,CRAGI_XP_011418431.1,CRAGI_XP_034339263.1	HES1,HES4,,	35CB1,38VGX,KOG3656,2CMJI	Transcription factor,Transcription factor,G-protein coupled receptor activity,Wu fj29h11
2136	63575	NW_005819536.1:4563..1066708	Nephrozoa	LATCH	LATCH_XP_005999470.2,LATCH_XP_014345946.1,LATCH_XP_005999465.1,LATCH_XP_005999472.1,LATCH_XP_014345944.1,LATCH_XP_005999467.1,LATCH_XP_005999469.1,LATCH_XP_014345945.1	SLC35F2,,,KBTBD3,ELMOD1,ALKBH8,CWF19L2,GUCY1A2	38CUY,,,39T0D,39S85,38HZD,38DAU,38EUI	transmembrane transporter activity,,,Kelch repeat and BTB,GTPase activator activity,alkB, alkylation repair homolog 8 (E. coli),Protein similar to CwfJ C-terminus 1,guanylate cyclase
2140	12593	chr17_150_58013356:9845906..10267200	Nephrozoa	ACHFU	ACHFU_Afu014501,ACHFU_Afu014502,ACHFU_Afu014503,ACHFU_Afu014508	,,GRXCR1,C4orf33	2C99S,2C99S,38DH5,28X6N	,,Glutaredoxin domain-containing cysteine-rich protein 1,
2149	3040	NC_047064.1:15603931..15754648	Nephrozoa	ASTRU	ASTRU_XP_033625440.1,ASTRU_XP_033625442.1,ASTRU_XP_033625441.1,ASTRU_XP_033625443.1,ASTRU_XP_033624436.1	SLCO4A1,MRPL32,PSMA2,,	34T3W,3A2GA,38DNP,38CJN,38CJN	Solute carrier organic anion transporter family member 4A1,structural constituent of ribosome,proteasome subunit alpha,collagen,collagen
2152	18158	MRZV01001868.1:35370..101054	Nephrozoa	APOJA	APOJA_PIK35576.1,APOJA_PIK35577.1,APOJA_PIK35578.1,APOJA_PIK35579.1	,,,KBTBD8	2BWDR,2BWDR,2BWDR,39RET	Domain of unknown function (DUF4470),Domain of unknown function (DUF4470),Domain of unknown function (DUF4470),neural crest formation
2160	16629	NW_021126548.1:16680..76196	Nephrozoa	ACRMI	ACRMI_XP_029200371.1,ACRMI_XP_029200359.1,ACRMI_XP_029200358.1,ACRMI_XP_029200363.1,ACRMI_XP_029200361.1	,EFCAB11,IK,DCTD,SHROOM2	38C2C,3A2IM,38GR4,38HPY,28N8R	WW and C2 domain containing,calcium ion binding,protein localization to kinetochore,dCMP deaminase activity,melanosome organization
2161	35328	NC_037602.1:6918189..7013660	Nephrozoa	POMCA	POMCA_XP_025077613.1,POMCA_XP_025077927.1,POMCA_XP_025077928.1,POMCA_XP_025077308.1	,USE1,,NDUFA13	38FGN,38T50,2CB8P,3A6DT	Ligand for members of the frizzled family of seven transmembrane receptors,unconventional SNARE in the ER 1,Domain of unknown function (DUF4601),GRIM-19 protein
2162	12710	chr15_297_59404251:2832943..3151073	Nephrozoa	ACHFU	ACHFU_Afu012894,ACHFU_Afu012895,ACHFU_Afu012898	ftz-f1,ftz-f1,SLC44A5	38E3M,38E3M,38CX6	nuclear receptor subfamily 5, group A, member,nuclear receptor subfamily 5, group A, member,otolith formation
2185	11234	chr19_280_56010778:12284548..12660618	Nephrozoa	ACHFU	ACHFU_Afu016108,ACHFU_Afu016111,ACHFU_Afu016112,ACHFU_Afu016103,ACHFU_Afu016104	TJAP1,WARS,WDR25,PSMC6,TP53BP2	28JJX,38F6E,39KRT,38B5M,38HT9	Golgi organization,tryptophan-tRNA ligase activity,WD repeat domain 25,Belongs to the AAA ATPase family,intrinsic apoptotic signaling pathway by p53 class mediator
2190	39375	NC_037651.1:8766159..8960782	Nephrozoa	APIME	APIME_XP_394013.5,APIME_XP_006564929.1,APIME_XP_001121886.1,APIME_XP_006564924.1,APIME_XP_392019.4	,,,,	39ZCK,38I9F,38I9F,3A1BH,38H13	DNA binding. It is involved in the biological process described with regulation of transcription, DNA-templated,DNA binding. It is involved in the biological process described with regulation of transcription, DNA-templated,Runt domain,Runt domain,Domain of unknown function (DUF1981)
55	14433	LGX:5238305..5405824	Nephrozoa	TRICA	TRICA_TC010786_003,TRICA_TC031541_001,TRICA_TC031539_001,TRICA_TC010858_001,TRICA_TC010863_001	,,,,	39RQ4,39RQ4,39WSX,KOG2504,38D4U	Immunoglobulin domain,Immunoglobulin,Immunoglobulin domain,monocarboxylate transporter,Arrestin domain-containing protein
2201	1450	NW_022739518.1:50501..308746	Nephrozoa	ANNJA	ANNJA_XP_033118301.1,ANNJA_XP_033118300.1,ANNJA_XP_033118310.1,ANNJA_XP_033118303.1,ANNJA_XP_033118309.1,ANNJA_XP_033118305.1,ANNJA_XP_033118312.1,ANNJA_XP_033118299.1	SLC39A3,OGFOD1,C1orf123,P4HTM,LSM4,TRABD2A,PSMG3,	39WJT,38GJE,39TNN,38RNT,3A3NG,28HCN,3A1TM,3A438	zinc transporter,2-oxoglutarate and iron-dependent oxygenase,Eukaryotic protein of unknown function (DUF866),L-ascorbic acid binding,LSM4 homolog, U6 small nuclear RNA associated (S. cerevisiae),TraB domain containing 2A,assembly chaperone 3,biological adhesion
1438	40944	NW_018377125.1:144718..306423	Nephrozoa	PARTE	PARTE_XP_015913355.1,PARTE_XP_015913356.2,PARTE_XP_021002189.1,PARTE_XP_021002188.1	CYP4V2,CYP4V2,CYP4V2,CYP4V2	38CHP,38CHP,38CHP,38CHP	cytochrome P450,fatty acid omega-oxidation,cytochrome P450,fatty acid omega-oxidation
2213	2693	NW_019091406.1:941749..965885	Nephrozoa	ACAPL	ACAPL_XP_022090741.1,ACAPL_XP_022090738.1,ACAPL_XP_022090742.1,ACAPL_XP_022090740.1	REG1B,,,	3AFPN,39TWF,39TWF,38B50	C-type lectin (CTL) or carbohydrate-recognition domain (CRD),C-type lectin (CTL) or carbohydrate-recognition domain (CRD),C-type lectin (CTL) or carbohydrate-recognition domain (CRD),Sushi, von Willebrand factor type A, EGF and pentraxin
842	11609	NC_047562.1:37495925..37575324	Nephrozoa	CRAGI	CRAGI_XP_019929723.2,CRAGI_XP_019918666.2,CRAGI_XP_019928384.2,CRAGI_XP_034328717.1	FUT7,FUT7,,	39RRI,39RRI,38GX2,2CYWU	Fucosyltransferase activity. It is involved in the biological process described with protein glycosylation,Fucosyltransferase activity. It is involved in the biological process described with protein glycosylation,Glycosyltransferase family 10 (fucosyltransferase) C-term,C-terminal of Roc, COR, domain
2222	10522	Lachesis_group9:29321926..29808752	Nephrozoa	ANABR	ANABR_EVM0014366.1,ANABR_EVM0018511.1,ANABR_EVM0016397.1,ANABR_EVM0019125.1,ANABR_EVM0022363.1	HSD17B2,EMC10,,C11orf1,	38D7C,39SAM,39ZIF,2DDQX,KOG1217	Belongs to the short-chain dehydrogenases reductases (SDR) family,ER membrane protein complex subunit 10,G-protein coupled receptor activity. It is involved in the biological process described with G-protein coupled receptor signaling pathway,UPF0686 protein C11orf1 homolog,calcium ion binding
2227	47828	JH431846:303348..438576	Nephrozoa	STRMA	STRMA_SMAR013309-PA,STRMA_SMAR008591-PA,STRMA_SMAR008592-PA,STRMA_SMAR008593-PA,STRMA_SMAR008594-PA,STRMA_SMAR008587-PA	,,,,,	395AI,KOG3915,3ACX6,38EAV,38EAV,3985T	transcription factor activity, RNA polymerase II core promoter sequence-specific binding involved in preinitiation complex assembly,transcription factor activity, RNA polymerase II core promoter sequence-specific binding involved in preinitiation complex assembly,transcription factor activity, RNA polymerase II core promoter sequence-specific binding involved in preinitiation complex assembly,tra…
2243	7029	LFEI01000596:169450..185036	Nephrozoa	LINAN	LINAN_g20711.t1,LINAN_g20712.t1,LINAN_g20713.t1	,ESR1,	3A13R,38SB6,	Acetyltransferase (GNAT) domain,The steroid hormones and their receptors are involved in the regulation of eukaryotic gene expression and affect cellular proliferation and differentiation in target tissues,
59	27207	ScYm1zk_729:3340787..3384554	Nephrozoa	SANMA	SANMA_Sma_017941-T1,SANMA_Sma_017944-T1,SANMA_Sma_017952-T1,SANMA_Sma_028818-T1	,,,	,,2CNB3,38Y9N	,,,Alpha-kinase family
2273	45607	NW_014659925.1:3434..295792	Nephrozoa	OCTBI	OCTBI_XP_014770252.1,OCTBI_XP_014770257.1,OCTBI_XP_014770248.1,OCTBI_XP_014770253.1,OCTBI_XP_014770259.1,OCTBI_XP_014770245.1	XRN2,O-fut1,AASS,ANKRD60,NDUFV2,	38E72,38G2F,38BKM,3A09N,38G5A,38CNK	5'-3' exoribonuclease activity,peptide-O-fucosyltransferase activity,saccharopine dehydrogenase (NADP+, L-lysine-forming) activity,Ankyrin repeats (3 copies),NADH dehydrogenase (quinone) activity,negative regulation of thioredoxin peroxidase activity by peptidyl-threonine phosphorylation
1162	9412	NW_022145604.1:19678788..19924014	Nephrozoa	STRPU	STRPU_XP_030846390.1,STRPU_XP_030846391.1,STRPU_XP_030845690.1,STRPU_XP_003727763.1,STRPU_XP_030846392.1	MSTN,FAM206A,BMI1,,BMI1	38E2C,39WMQ,38D4I,3AQW8,38D4I	negative regulation of myoblast proliferation,Glycine cleavage H-protein,histone H2A-K119 monoubiquitination,Serpentine type 7TM GPCR chemoreceptor Srx,histone H2A-K119 monoubiquitination
2286	21150	Sc4wPfr_1300:536585..762810	Nephrozoa	HYDVU	HYDVU_Sc4wPfr_1300.g9819.t1,HYDVU_Sc4wPfr_1300.g9821.t1,HYDVU_Sc4wPfr_1300.g9823.t1	,,MRC1	3A131,3A131,38GR9	Galactose binding lectin domain,Galactose binding lectin domain,carbohydrate binding
2303	21610	NW_001834276.1:439380..492605	Nephrozoa	NEMVE	NEMVE_XP_032233795.1,NEMVE_XP_001629639.1,NEMVE_XP_032233797.1,NEMVE_XP_032233809.1	ICE1,,,MAP3K13	28QJP,,38F7D,38I19	snRNA transcription by RNA polymerase III,,neurotransmitter receptor localization to postsynaptic specialization membrane,MAP kinase kinase kinase activity
2323	31086	NC_047568.1:14338122..14359985	Nephrozoa	CRAGI	CRAGI_XP_034313189.1,CRAGI_XP_011438517.2,CRAGI_XP_011438514.1	EIF2B2,,SERBP1	38D76,39SIE,38FFW	translation initiation factor activity,zinc finger,Plasminogen activator inhibitor 1 RNA-binding
2325	9899	NW_022145611.1:36270469..36349517	Nephrozoa	STRPU	STRPU_XP_030855259.1,STRPU_XP_030855050.1,STRPU_XP_003725443.2	KLHDC3,NPAS4,TRMT61A	39MBY,28JIU,38CWM	Kelch domain-containing protein 3,Neuronal PAS,tRNA (adenine-N1-)-methyltransferase activity
1158	22933	scaffold_691:49934..98621	Nephrozoa	SACKO	SACKO_Sakowv30025601m,SACKO_Sakowv30025587m,SACKO_Sakowv30025586m,SACKO_Sakowv30025588m	,,,	38G5J,38G5J,38G5J,38G5J	thioesterase binding,thioesterase binding,thioesterase binding,thioesterase binding
2201	29030	NW_014577079.1:45318..107133	Nephrozoa	PRICA	PRICA_XP_014670394.1,PRICA_XP_014670332.1,PRICA_XP_014670320.1	OGFOD1,LSM4,TRABD2A	359YS,3A3NG,28HCN	2-oxoglutarate and iron-dependent oxygenase domain containing 1,LSM4 homolog, U6 small nuclear RNA associated (S. cerevisiae),TraB domain containing 2A
1107	18502	NC_046177.1:147145..158348	Nephrozoa	DAPMA	DAPMA_XP_032784051.1,DAPMA_XP_032784057.1,DAPMA_XP_032784052.1	,,	3A438,3A438,3A438	biological adhesion,biological adhesion,biological adhesion
79	87628	NW_022145611.1:42462241..42553136	Nephrozoa	STRPU	STRPU_XP_030855574.1,STRPU_XP_030855579.1,STRPU_XP_030855675.1	dpy-31,dpy-31,dpy-31	3A025,3A025,3A025	Astacin (Peptidase family M12A),Astacin (Peptidase family M12A),Astacin (Peptidase family M12A)
321	2480	MRZV01001495.1:7542..129898	Nephrozoa	APOJA	APOJA_PIK37479.1,APOJA_PIK37480.1,APOJA_PIK37481.1	,MAPKAP1,PBX1	,38DTZ,38DAX	,Mitogen-activated protein kinase associated protein 1,DNA-binding transcription factor activity
2162	37164	scaffold_602:22647..185440	Nephrozoa	SACKO	SACKO_Sakowv30038464m,SACKO_Sakowv30038453m,SACKO_Sakowv30038469m,SACKO_Sakowv30038449m	,NR5A2,NRARP,EXD3	39REX,38E3M,3A2I3,38F6R	steroid hormone receptor activity,nuclear receptor subfamily 5, group A, member,blood vessel endothelial cell proliferation involved in sprouting angiogenesis,Exonuclease 3'-5' domain containing 3
2380	41699	NC_047560.1:48981331..49279668	Nephrozoa	CRAGI	CRAGI_XP_034321772.1,CRAGI_XP_011441253.2,CRAGI_XP_034319267.1	,,	39UM9,39UM9,39UM9	iron assimilation by reduction and transport,Multicopper oxidase,iron assimilation by reduction and transport
514	6618	NW_021922685.1:15323..124860	Nephrozoa	IXOSC	IXOSC_XP_029822125.1,IXOSC_XP_029822129.1,IXOSC_XP_029822126.1	,,	38EY4,38EY4,38EY4	Belongs to the sodium solute symporter (SSF) (TC 2.A.21) family,Belongs to the sodium solute symporter (SSF) (TC 2.A.21) family,Belongs to the sodium solute symporter (SSF) (TC 2.A.21) family
2384	6098	GWHACBE00000007:36804228..36944072	Nephrozoa	EISAN	EISAN_GWHPACBE019191,EISAN_GWHPACBE019192,EISAN_GWHPACBE019193	,,	28P3B,28P3B,28P3B	Farnesoic acid 0-methyl transferase,Farnesoic acid 0-methyl transferase,Farnesoic acid 0-methyl transferase
1410	21133	Sc4wPfr_213:158053..172113	Nephrozoa	HYDVU	HYDVU_Sc4wPfr_213.g1324.t1,HYDVU_Sc4wPfr_213.g1328.t1,HYDVU_Sc4wPfr_213.g1329.t1	,PIKFYVE,	28JWG,38BIU,2BKTD	Methyltransferase domain,Translation initiation factor IF-2, N-terminal region,NACHT, LRR and PYD domains-containing protein
2323	7550	oct006848F:14707..184037	Nephrozoa	OCTMI	OCTMI_Omin012224,OCTMI_Omin012226,OCTMI_Omin012225	SLC4A11,SERBP1,	38GXU,38FFW,39SIE	active borate transmembrane transporter activity,Plasminogen activator inhibitor 1 RNA-binding,zinc finger
54	18790	NW_021163228.1:71709..212348	Nephrozoa	DENGI	DENGI_XP_028416165.1,DENGI_XP_028416181.1,DENGI_XP_028416162.1,DENGI_XP_028416179.1,DENGI_XP_028416174.1,DENGI_XP_028416171.1,DENGI_XP_028416169.1	,,,,,,USP16	3AB06,38HH0,38HH0,2D45I,2D45I,2D45I,38DXM	EF-hand domain pair,Aldo/keto reductase family,Aldo/keto reductase family,,,,Specifically deubiquitinates 'Lys-120' of histone H2A (H2AK119Ub), a specific tag for epigenetic transcriptional repression, thereby acting as a coactivator. Deubiquitination of histone H2A is a prerequisite for subsequent phosphorylation at 'Ser-11' of histone H3 (H3S10ph), and is required for chromosome segregation whe…
2401	41159	scaffold_658:240600..356002	Nephrozoa	SACKO	SACKO_Sakowv30015105m,SACKO_Sakowv30015089m,SACKO_Sakowv30015102m,SACKO_Sakowv30015101m,SACKO_Sakowv30015092m	ZMYM3,ZMYM3,PSPC1,TULP4,TULP4	2CMKN,2CMKN,38PBU,397W7,397W7	zinc ion binding,zinc ion binding,E-box binding,protein localization to cilium,protein localization to cilium
118	35731	NW_022686840.1:414695..450395	Nephrozoa	ANNJA	ANNJA_XP_033118157.1,ANNJA_XP_033118168.1,ANNJA_XP_033118176.1,ANNJA_XP_033118186.1	,,,Cht3	2F3GW,,2CW22,38BJK	Chitin-binding domain type 2,,Chitin-binding domain type 2,It is involved in the biological process described with carbohydrate metabolic process
2404	6966	LFEI01001604:28552..48848	Nephrozoa	LINAN	LINAN_g30775.t1,LINAN_g30776.t1,LINAN_g30777.t1,LINAN_g30778.t1,LINAN_g30774.t1	SPCS3,Spase22-23,RPL21,USP46,PRCP	39AIP,39AIP,39YIF,38BB6,38H4Q	signal peptide processing,Peptidase activity. It is involved in the biological process described with signal peptide processing,structural constituent of ribosome,thiol-dependent ubiquitin-specific protease activity,kinin cascade
267	11166	chr19_280_56010778:44539637..44923271	Nephrozoa	ACHFU	ACHFU_Afu016552,ACHFU_Afu016553,ACHFU_Afu016554,ACHFU_Afu016555	PTK7,PTK7,,RASGRP1	38H5B,38H5B,3AAIU,38BAQ	kinase 7,kinase 7,Immunoglobulin domain,diacylglycerol binding
2413	18710	NW_021129451.1:24421..49036	Nephrozoa	ACRMI	ACRMI_XP_029183427.1,ACRMI_XP_029183424.1,ACRMI_XP_029183423.1	LAGE3,DYRK2,FBXL5	2CZV3,38D9D,2CI05	EKC KEOPS complex subunit,P granule disassembly,SCF-dependent proteasomal ubiquitin-dependent protein catabolic process
2031	20729	NW_018386333.1:87557..120776	Nephrozoa	EXAPA	EXAPA_XP_020904603.1,EXAPA_XP_020904612.1,EXAPA_XP_020904611.1	CDC34,GALT,RPRD2	38MXY,38ED2,38XYH	protein modification by small protein conjugation,Galactose-1-phosphate uridylyltransferase,mRNA 3'-end processing
2451	12044	2L:13906587..13962514	Nephrozoa	DROME	DROME_FBpp0310259,DROME_FBpp0080131,DROME_FBpp0099733,DROME_FBpp0293263	,,Ance-3,NimA	38BGP,38BGP,38BGP,3ANC7	peptidyl-dipeptidase activity. It is involved in the biological process described with proteolysis,peptidyl-dipeptidase activity. It is involved in the biological process described with proteolysis,peptidyl-dipeptidase activity. It is involved in the biological process described with proteolysis,Epidermal growth factor-like domain.
1150	92720	SWAQ01000795.1:11006668..11108634	Nephrozoa	RHOES	RHOES_mRNA.RE12756,RHOES_mRNA.RE12755,RHOES_mRNA.RE12754,RHOES_mRNA.RE12753,RHOES_mRNA.RE12752,RHOES_mRNA.RE09266	DROSHA,drosha,HLF,DUSP12,VARS,VARS	38CJ5,38CJ5,39U78,38DF8,38BX5,38BX5	Ribonuclease,Ribonuclease III family,Hepatic leukemia factor,positive regulation of glucokinase activity,Belongs to the class-I aminoacyl-tRNA synthetase family,Belongs to the class-I aminoacyl-tRNA synthetase family
2471	64332	NW_005820166.1:133253..718593	Nephrozoa	LATCH	LATCH_XP_006005239.1,LATCH_XP_006005248.1,LATCH_XP_006005250.1,LATCH_XP_006005246.1,LATCH_XP_006005247.1,LATCH_XP_006005249.1	PRDM2,C1orf158,VPS13D,LRRC38,AADACL3,DHRS3	39PJ8,2AT57,38B64,3917E,38FAH,39RXY	histone-lysine N-methyltransferase activity,protein C1orf158 homolog,Vacuolar sorting-associated protein 13, N-terminal,potassium channel activator activity,arylacetamide deacetylase-like,NADP-retinol dehydrogenase activity
2474	52508	scaffold362:171907..468756	Nephrozoa	MORVI	MORVI_scaffold362.g9.t1,MORVI_scaffold362.g12.t1,MORVI_scaffold362.g14.t1,MORVI_scaffold362.g6.t1	GIGYF1,PTCHD2,,HPS3	38UDY,39F7A,,2CGF8	GRB10 interacting GYF protein 1,Patched domain-containing protein 2,,Hermansky-Pudlak syndrome 3
1529	245	NW_019091367.1:980441..1114141	Nephrozoa	ACAPL	ACAPL_XP_022080934.1,ACAPL_XP_022080935.1,ACAPL_XP_022080926.1,ACAPL_XP_022081056.1,ACAPL_XP_022081153.1,ACAPL_XP_022081179.1	RDH8,RDH8,RDH8,,,	38GKD,38GKD,38GKD,38BSU,38BSU,38BSU	NADP-retinol dehydrogenase activity,NADP-retinol dehydrogenase activity,NADP-retinol dehydrogenase activity,monooxygenase activity,monooxygenase activity,monooxygenase activity
489	47825	JH431980:138983..148085	Nephrozoa	STRMA	STRMA_SMAR010561-PA,STRMA_SMAR010559-PA,STRMA_SMAR010562-PA,STRMA_SMAR010560-PA	,ZZZ3,,	2CA2U,28JR1,38ESS,38ZV1	,zinc ion binding,OST3 / OST6 family, transporter family,Methyltransferase activity. It is involved in the biological process described with metabolic process
2486	1209	NW_022721684.1:3477..176787	Nephrozoa	ANNJA	ANNJA_XP_033110605.1,ANNJA_XP_033110627.1,ANNJA_XP_033110619.1,ANNJA_XP_033110609.1,ANNJA_XP_033110606.1	SUMF1,ITPR3,SSPN,,SETMAR	2QVDG,38BAI,2ABMV,3AKIT,390I7	factor 1,inositol 1,4,5-trisphosphate-sensitive calcium-release channel activity,CD20-like family,Dystroglycan (Dystrophin-associated glycoprotein 1),histone methyltransferase activity (H3-K36 specific)
2494	18192	NC_047068.1:10440391..10457173	Nephrozoa	ASTRU	ASTRU_XP_033630335.1,ASTRU_XP_033630336.1,ASTRU_XP_033630338.1	,ACAN,ACAN	39XBZ,28NBU,28NBU	CD209 antigen-like protein,Aggrecan,Aggrecan
776	8063	NC_037599.1:10464094..11078640	Nephrozoa	POMCA	POMCA_XP_025110590.1,POMCA_XP_025110592.1,POMCA_XP_025110089.1,POMCA_XP_025109215.1,POMCA_XP_025109213.1,POMCA_XP_025110087.1,POMCA_XP_025110116.1,POMCA_XP_025110080.1,POMCA_XP_025110082.1,POMCA_XP_025111056.1	AGBL4,exc-7,CAAP1,,,RIC1,,SNX7,TCTEX1D1,NIM1K	38FGV,38BP4,29F4A,29EAA,,38CMQ,2BURQ,38H15,39N1W,38CXY	ATP GTP binding protein-like 4,RNA binding,apoptotic process,zinc finger,,Rab guanyl-nucleotide exchange factor activity,SOSS complex subunit C,phosphatidylinositol binding,Tctex-1 family,NIM1 serine threonine protein kinase
2500	71631	NC_030733.1:27605157..27935358	Nephrozoa	XENLA	XENLA_XP_018120141.1,XENLA_XP_018120582.1,XENLA_XP_018120583.1,XENLA_NP_001079697.1	CCDC85A,EFEMP1,PNPT1,SMEK2	39RSS,38BY1,39IKE,38EYR	Coiled-coil domain containing 85A,epidermal growth factor-activated receptor activity,polyribonucleotide nucleotidyltransferase 1,positive regulation of gluconeogenesis
2503	758	NW_022734328.1:29743..507537	Nephrozoa	ANNJA	ANNJA_XP_033116272.1,ANNJA_XP_033116268.1,ANNJA_XP_033116267.1,ANNJA_XP_033116281.1,ANNJA_XP_033116282.1,ANNJA_XP_033116273.1	RRAD,CA8,IRX4,,,rpgrip1l	38E3F,38E9G,39VGJ,3A6W1,3AAHS,2CMYB	negative regulation of high voltage-gated calcium channel activity,Carbonic,establishment of animal organ orientation,protein ubiquitination,Ankyrin repeat,thromboxane A2 receptor binding
54	1985	MRZV01001114.1:1483..217548	Nephrozoa	APOJA	APOJA_PIK40501.1,APOJA_PIK40502.1,APOJA_PIK40503.1,APOJA_PIK40504.1,APOJA_PIK40505.1,APOJA_PIK40507.1,APOJA_PIK40509.1	,,,,,,	,,COG4886,COG4886,COG4886,,	,,otolith morphogenesis,otolith morphogenesis,otolith morphogenesis,,
514	39378	CAPTEscaffold_762:35297..81004	Nephrozoa	CAPTE	CAPTE_CapteP155191,CAPTE_CapteP112111,CAPTE_CapteP72174	,,SLC5A8	39ZBJ,38EY4,38EY4	Hormone receptor domain,propionate transmembrane transporter activity,Belongs to the sodium solute symporter (SSF) (TC 2.A.21) family
178	9436	NW_022145596.1:1515720..1594458	Nephrozoa	STRPU	STRPU_XP_030836167.1,STRPU_NP_999708.1,STRPU_XP_030836168.1,STRPU_XP_030836160.1	EXOSC9,Dsp1,SAP30L,ATP8A1	38B7Z,39V7D,28PSY,38BZ2	U1 snRNA 3'-end processing,high mobility group,non-sequence-specific DNA binding, bending,Belongs to the cation transport ATPase (P-type) (TC 3.A.3) family. Type IV subfamily
2524	34802	NC_047025.1:14043061..14690698	Nephrozoa	PECMA	PECMA_XP_033755107.1,PECMA_XP_033754252.1,PECMA_XP_033754253.1,PECMA_XP_033755519.1,PECMA_XP_033755525.1,PECMA_XP_033755526.1,PECMA_XP_033755527.1,PECMA_XP_033755226.1,PECMA_XP_033755547.1,PECMA_XP_033755700.1,PECMA_XP_033754471.1	DNAH5,DHX35,,Mco1,C20orf96,COX4I1,SYS1,VPS35,ORC6,CTSA,AGXT2	38E73,38C5G,2C9W8,39UM9,2CATI,3A1J5,3A5M7,38DTF,38GQA,38FWP,38DZP	ATP-dependent microtubule motor activity, minus-end-directed,ATP-dependent RNA helicase,7 transmembrane receptor (rhodopsin family),It is involved in the biological process described with oxidation-reduction process,Domain of unknown function (DUF4618),oxidoreductase activity, acting on a heme group of donors, oxygen as acceptor,Protein SYS1 homolog,negative regulation of late endosome to lysosom…
2532	63578	NW_005819280.1:1250..1631681	Nephrozoa	LATCH	LATCH_XP_005995744.1,LATCH_XP_005995746.1,LATCH_XP_005995747.1,LATCH_XP_005995748.1,LATCH_XP_005995749.1,LATCH_XP_005995750.1,LATCH_XP_005995751.1,LATCH_XP_005995752.1,LATCH_XP_005995731.1,LATCH_XP_005995732.1,LATCH_XP_005995754.1,LATCH_XP_014343715.1,LATCH_XP_005995733.1,LATCH_XP_014343705.1,LATCH_XP_014343706.1,LATCH_XP_014343718.1,LATCH_XP_014343709.1,LATCH_XP_005995763.1,LATCH_XP_014343710.1,…	,,,,,,GPR33,GPR33,GPR33,,HAS1,SPACA6,,KCNN4,SMG9,IRGC,IRGC,IRGC,IRGC,IRGC,LIM2,ETFB,IGLON5,FFAR2,,USF2,HAMP,,,PPP2R1A,VSIG10L	38E0P,38E0P,38E0P,38E0P,38E0P,38E0P,39XT1,39XT1,39XT1,38E0P,38FM0,2E1S0,3A43J,38U4F,39R8T,28JVN,28JVN,28JVN,28JVN,28JVN,28KFT,38DVE,39RYB,28I6G,28I6G,38FKI,2CI64,39YKY,39YKY,355R7,28Y9R	N-formyl peptide receptor activity,N-formyl peptide receptor activity,N-formyl peptide receptor activity,N-formyl peptide receptor activity,N-formyl peptide receptor activity,N-formyl peptide receptor activity,complement receptor activity,complement receptor activity,complement receptor activity,N-formyl peptide receptor activity,Hyaluronan synthase 1,,Si dkey-79d12.5,Intermediate conductance cal…
2535	4800	NC_047072.1:6130531..6266604	Nephrozoa	ASTRU	ASTRU_XP_033635128.1,ASTRU_XP_033635130.1,ASTRU_XP_033636132.1,ASTRU_XP_033635899.1,ASTRU_XP_033635334.1,ASTRU_XP_033635537.1,ASTRU_XP_033635332.1	,snRNP70K,SOBP,TAB3,PRDX4,CCDC181,PEX7	39MBG,38HHQ,28SIJ,28IZ6,38B9P,28NK2,38BPW	ADP-ribosylation factor family,U1 small nuclear ribonucleoprotein of 70kDa MW N terminal,Sine oculis binding protein homolog,metal ion binding,Peroxiredoxin 4,microtubule binding,peroxisome matrix targeting signal-2 binding
2500	23217	NW_022145611.1:17194965..17334352	Nephrozoa	STRPU	STRPU_XP_782739.1,STRPU_XP_782861.2,STRPU_XP_030854858.1,STRPU_XP_030854659.1	C14orf159,CFAP36,SMEK2,grdn-1	2QV7A,39R2N,38EYR,38CBD	Chromosome 14 open reading frame 159,Cilia and flagella associated protein 36,serine threonine-protein phosphatase 4 regulatory subunit,positive regulation of protein localization to cilium
2557	75187	NC_023187.1:20482653..20546525	Nephrozoa	LEPOC	LEPOC_XP_015209685.1,LEPOC_XP_015209623.1,LEPOC_XP_015209624.1	Alox15b,Alox15b,Alox15b	2CNE6,2CNE6,2CNE6	Lipoxygenase,Lipoxygenase,Lipoxygenase
2565	8791	scaffold_305:149993..221180	Nephrozoa	SACKO	SACKO_Sakowv30045765m,SACKO_Sakowv30045773m,SACKO_Sakowv30045774m,SACKO_Sakowv30045764m	,,,	38D6P,38G4T,38G4T,38D6P	PKS_DH,molting cycle, collagen and cuticulin-based cuticle,molting cycle, collagen and cuticulin-based cuticle,PKS_DH
1156	76335	NC_030733.1:6769709..6784865	Nephrozoa	XENLA	XENLA_XP_018120357.1,XENLA_XP_018120354.1,XENLA_XP_018120360.1,XENLA_XP_018120358.1,XENLA_XP_018120355.1,XENLA_XP_018120359.1,XENLA_XP_018120353.1	HIST2H2BF,,,HIST2H2BF,,,HIST1H1E	3A1HW,3A1K0,3A1HI,3A1HW,3A1K0,3A1HI,3A2P2	nucleosome assembly,chromatin silencing,protein heterodimerization activity,nucleosome assembly,chromatin silencing,protein heterodimerization activity,Domain in histone families 1 and 5
2117	82947	Sc4wPfr_489.2:993267..1185951	Nephrozoa	HYDVU	HYDVU_Sc4wPfr_489.2.g16717.t1,HYDVU_Sc4wPfr_489.2.g16718.t2,HYDVU_Sc4wPfr_489.2.g16719.t1	,,	2CMJI,2CMJI,2CMJI	Wu fj29h11,Wu fj29h11,Wu fj29h11
2590	1370	NW_022750285.1:873170..960621	Nephrozoa	ANNJA	ANNJA_XP_033122316.1,ANNJA_XP_033122311.1,ANNJA_XP_033122310.1,ANNJA_XP_033122322.1,ANNJA_XP_033122339.1	,GGPS1,Nak,ASH2L,ZGRF1	39A3S,38B3Z,38GVM,38HSI,38HI4	Leucine-rich repeats, outliers,Belongs to the FPP GGPP synthase family,ATP binding. It is involved in the biological process described with protein phosphorylation,Set1 Ash2 histone methyltransferase complex subunit ASH2,Zinc finger, GRF-type containing 1
55	5981	Dpe19:43639251..43865244	Nephrozoa	DORPE	DORPE_Dopeav2067336m,DORPE_Dopeav2067335m,DORPE_Dopeav2067337m,DORPE_Dopeav2067330m,DORPE_Dopeav2067331m,DORPE_Dopeav2067334m	Mct1,Mct1,Mct1,,,	38D7W,38D7W,38D7W,28Z0Q,28Z0Q,2S448	Major Facilitator Superfamily,Major Facilitator Superfamily,Major Facilitator Superfamily,glucose transmembrane transporter activity,glucose transmembrane transporter activity,Beta-lactamase
2603	34893	NC_047033.1:25650372..26252770	Nephrozoa	PECMA	PECMA_XP_033728431.1,PECMA_XP_033729127.1,PECMA_XP_033727875.1,PECMA_XP_033727993.1,PECMA_XP_033727992.1,PECMA_XP_033727998.1,PECMA_XP_033727999.1	,HNRNPLL,PDE1C,NUB1,,,NR1D2	38DVM,38DF7,38RCI,38DAZ,38BZ9,2E1MT,38GHE	G-protein coupled receptor activity. It is involved in the biological process described with G-protein coupled receptor signaling pathway,mRNA CDS binding,Calcium calmodulin-dependent 3,5-cyclic nucleotide phosphodiesterase,positive regulation of proteasomal ubiquitin-dependent protein catabolic process,nucleic acid binding,Putative Interleukin 2 receptor, gamma chain,circadian temperature homeos…
2611	12784	LOTGIsca_8:896061..932893	Nephrozoa	LOTGI	LOTGI_LotgiP108602,LOTGI_LotgiP229530,LOTGI_LotgiP108413,LOTGI_LotgiP184016	OPN4,TSEN54,KIAA0556,	395S3,39WJA,28JIY,3A5X8	G-protein coupled photoreceptor activity,tRNA-type intron splice site recognition and cleavage,protein KIAA0556 homolog,This protein is one of the nuclear-coded polypeptide chains of cytochrome c oxidase, the terminal oxidase in mitochondrial electron transport
2524	8783	scaffold_212:21303..233143	Nephrozoa	SACKO	SACKO_Sakowv30012369m,SACKO_Sakowv30012318m,SACKO_Sakowv30012324m,SACKO_Sakowv30012353m,SACKO_Sakowv30012316m,SACKO_Sakowv30012341m,SACKO_Sakowv30012351m,SACKO_Sakowv30012346m,SACKO_Sakowv30012317m,SACKO_Sakowv30012345m,SACKO_Sakowv30012356m,SACKO_Sakowv30012319m	ASTE1,NEK11,WRNIP1,SYS1,,C20orf96,COX4I1,ORC6,VPS35,FAM210A,,CNOT10	28IEJ,398BI,38DBH,3A5M7,38CIK,2CATI,3A1J5,38GQA,38DTF,38JJ3,2CEQI,39R2W	asteroid homolog,intra-S DNA damage checkpoint,Werner helicase interacting protein 1,Golgi to endosome transport,Belongs to the 5'-nucleotidase family,Domain of unknown function (DUF4618),oxidoreductase activity, acting on a heme group of donors, oxygen as acceptor,DNA replication origin binding,negative regulation of late endosome to lysosome transport,Protein of unknown function (DUF1279),Domai…
1908	20871	NW_018384422.1:406872..492944	Nephrozoa	EXAPA	EXAPA_XP_020917256.2,EXAPA_XP_020917318.1,EXAPA_XP_020917269.1,EXAPA_XP_020917299.1,EXAPA_XP_020917420.1,EXAPA_XP_020917336.1,EXAPA_XP_020917350.1,EXAPA_XP_020917424.1,EXAPA_XP_028519677.1,EXAPA_XP_020917334.1,EXAPA_XP_020917238.1,EXAPA_XP_020917254.1,EXAPA_XP_020917255.1,EXAPA_XP_020917335.1	C10orf67,PTF1A,DNAJC1,MLLT6,RBM45,,NMT1,C2orf69,,,SMARCD2,,CCDC93,EFCAB1	2AZI9,38HHV,38ECV,39G1J,2CAJT,2D5CV,38E8P,38HHH,38D2A,,38CY5,,38GZI,38FM6	Domain of unknown function (DUF4709),Pancreas specific transcription factor, 1a,DNA binding,Myeloid lymphoid or mixed-lineage leukemia (trithorax homolog, Drosophila),RNA binding motif protein 45,,N-terminal peptidyl-glycine N-myristoylation,Uncharacterised protein family UPF0565,Carboxylesterase family,,SWIB/MDM2 domain,,Golgi to plasma membrane transport,calcium ion binding
1419	14055	NC_037602.1:18750772..19051680	Nephrozoa	POMCA	POMCA_XP_025077687.1,POMCA_XP_025077436.1,POMCA_XP_025077176.1,POMCA_XP_025076649.1,POMCA_XP_025076638.1,POMCA_XP_025076648.1,POMCA_XP_025078166.1	,ARIH1,C19orf10,RPL36,MCTP2,CCT3,	39RQ4,38DN7,2AR16,3A5S5,38BAV,38GPW,3A0R0	Immunoglobulin,ubiquitin-protein transferase activity,positive regulation of phosphatidylinositol 3-kinase signaling,cytoplasmic translation,calcium ion binding,unfolded protein binding,Protein tyrosine kinase
1150	92362	scaffold23575_cov140:590133..647020	Nephrozoa	PTYFL	PTYFL_pfl_40v0_9_20150316_1g21461.t1,PTYFL_pfl_40v0_9_20150316_1g21462.t1,PTYFL_pfl_40v0_9_20150316_1g21463.t1	PTGES2,RpL35,DDX39A	38GK8,3A1TW,38BRK	prostaglandin-E synthase activity,ribosomal protein,negative regulation of DNA damage checkpoint
2656	3762	NW_022985703.1:2139..237490	Nephrozoa	ASTRU	ASTRU_XP_033646590.1,ASTRU_XP_033646594.1,ASTRU_XP_033646595.1,ASTRU_XP_033646596.1,ASTRU_XP_033646597.1	GABBR2,UNC45A,TBCEL,SNRNP25,POLR3K	38DIA,38EWU,38GFR,29XT5,3A5T1	gamma-aminobutyric acid type B receptor subunit,Unc-45 homolog,Leucine-rich repeat,U11 U12 small nuclear ribonucleoprotein 25 kDa,DNA-dependent RNA polymerase catalyzes the transcription of DNA into RNA using the four ribonucleoside triphosphates as substrates
2323	5989	Dpe13:114758773..115321074	Nephrozoa	DORPE	DORPE_Dopeav2047985m,DORPE_Dopeav2047988m,DORPE_Dopeav2047986m,DORPE_Dopeav2047987m,DORPE_Dopeav2047989m,DORPE_Dopeav2047990m,DORPE_Dopeav2047991m,DORPE_Dopeav2047994m,DORPE_Dopeav2047993m,DORPE_Dopeav2047995m,DORPE_Dopeav2047978m,DORPE_Dopeav2047979m,DORPE_Dopeav2047983m,DORPE_Dopeav2047967m	,SERBP1,SERBP1,SERBP1,,ZNF367,EIF2B2,SETD9,SETD9,TXNDC12,GABRA4,GABRA4,,Grd	38GXU,38FFW,38FFW,38FFW,,39SIE,38D76,28NXX,28NXX,29W9B,38ERZ,38ERZ,39G7W,38ERZ	HCO3- transporter family,Plasminogen activator inhibitor 1 RNA-binding,SERPINE1 mRNA binding protein 1,Plasminogen activator inhibitor 1 RNA-binding,,Zinc finger protein 367,translation initiation factor activity,SET domain containing 9,SET domain containing 9,Thioredoxin domain containing 12 (endoplasmic reticulum),Belongs to the ligand-gated ion channel (TC 1.A.9) family,Belongs to the ligand-g…
2671	1544	NW_022682587.1:901181..1044928	Nephrozoa	ANNJA	ANNJA_XP_033098426.1,ANNJA_XP_033098529.1,ANNJA_XP_033098628.1,ANNJA_XP_033098739.1	,,,	KOG3510,3AQV3,3AQV3,3AQV3	cell adhesion,Immunoglobulin,Immunoglobulin,Immunoglobulin
1671	27009	WHPX01000721.1:298427..304932	Nephrozoa	ACTEQ	ACTEQ_EGACTEQ4350023261-PA,ACTEQ_EGACTEQ4350049123-PA,ACTEQ_EGACTEQ4350043369-PA,ACTEQ_EGACTEQ4350044489-PA	,,,	,2CMGD,2CMGD,2CMGD	,,,
2678	58115	NC_007132.7:5590081..5838278	Nephrozoa	DANRE	DANRE_NP_001265780.1,DANRE_NP_998386.1,DANRE_NP_998337.1,DANRE_XP_001332473.1,DANRE_XP_002665919.3	SHROOM3,CCNI,CCNG2,STBD1,TAF1C	28N8R,39R74,39TTW,2E7ES,28KW9	Shroom family member 3,Belongs to the cyclin family,Belongs to the cyclin family,Starch-binding domain-containing protein 1,factor RNA polymerase I
2706	47776	scaffold9250_cov141:15233..200255	Nephrozoa	PTYFL	PTYFL_pfl_40v0_9_20150316_1g13696.t1,PTYFL_pfl_40v0_9_20150316_1g13698.t1,PTYFL_pfl_40v0_9_20150316_1g13700.t1,PTYFL_pfl_40v0_9_20150316_1g13702.t1	GRIN2B,GRIN2B,GRIN2B,GRIN2B	38D86,38D86,38D86,38D86	glutamate-gated calcium ion channel activity,glutamate-gated calcium ion channel activity,glutamate-gated calcium ion channel activity,glutamate-gated calcium ion channel activity
2710	8532	scaffold31109_cov115:7266..185167	Nephrozoa	PTYFL	PTYFL_pfl_40v0_9_20150316_1g23470.t1,PTYFL_pfl_40v0_9_20150316_1g23471.t1,PTYFL_pfl_40v0_9_20150316_1g23472.t1,PTYFL_pfl_40v0_9_20150316_1g23473.t1,PTYFL_pfl_40v0_9_20150316_1g23476.t1,PTYFL_pfl_40v0_9_20150316_1g23475.t1	GYS2,CYB5R3,,EIF3M,IPO7,	38BSH,38GQ8,2E2UE,38I1P,38C38,KOG3704	glycogen (starch) synthase activity,cytochrome-b5 reductase activity, acting on NAD(P)H,,translation initiation factor activity,Importin,heparan sulfate sulfotransferase activity
562	39693	NW_018370301.1:1334635..1375113	Nephrozoa	PARTE	PARTE_XP_015907582.1,PARTE_XP_015907581.1,PARTE_XP_015907586.1,PARTE_XP_020999853.1	,,,	35JNV,35JNV,35JNV,38DSA	proteasome-mediated ubiquitin-dependent protein catabolic process,proteasome-mediated ubiquitin-dependent protein catabolic process,proteasome-mediated ubiquitin-dependent protein catabolic process,Speckle-type poz protein
2734	51915	scaffold_0019:1389009..1401518	Nephrozoa	EPHMU	EPHMU_Em0019g249a,EPHMU_Em0019g250a,EPHMU_Em0019g251a	ARID4B,,	38E0V,,2CY9T	AT-rich interactive domain-containing protein,,
2486	12615	chr20_325_55142204:26004974..26098476	Nephrozoa	ACHFU	ACHFU_Afu016956,ACHFU_Afu016954,ACHFU_Afu016953	NUDT16,BRAF,	2BT8M,38DE5,	ITP binding,mitogen-activated protein kinase kinase binding,
2742	2523	MRZV01000770.1:4923..78671	Nephrozoa	APOJA	APOJA_PIK44546.1,APOJA_PIK44547.1,APOJA_PIK44551.1	PQLC1,TMEM64,TIMM21	38ERJ,3A0N7,3A3FB	PQ loop repeat containing 1,canonical Wnt signaling pathway involved in osteoblast differentiation,mitochondrial respiratory chain complex IV assembly
118	33041	chr3:21290869..21492904	Nephrozoa	MIZYE	MIZYE_PY_T07147,MIZYE_PY_T07151,MIZYE_PY_T07152,MIZYE_PY_T07148,MIZYE_PY_T07150	,PFDN1,,,DNAH3	,3A73E,38BUP,38BJK,38EZQ	,unfolded protein binding,Calcium ion binding,endochitinase activity,heavy chain
1820	5469	CAPTEscaffold_305:242244..254987	Nephrozoa	CAPTE	CAPTE_CapteP152525,CAPTE_CapteP221484,CAPTE_CapteP103955	nAChRa4,nAChRa1,nAChRa4	38BP2,38BP2,38BP2	Neuronal acetylcholine receptor subunit,Acetylcholine receptor protein alpha 1, 2, 3, 4 invertebrate,Neuronal acetylcholine receptor subunit
54	36803	NW_022712725.1:510943..868293	Nephrozoa	ANNJA	ANNJA_XP_033105692.1,ANNJA_XP_033105774.1,ANNJA_XP_033105820.1,ANNJA_XP_033105804.1	,CCDC141,,TMEM79	3APBV,COG5022,395CK,28P7A	Coagulation factor 5/8 C-terminal domain, discoidin domain,translation initiation factor activity,Peptidase S24-like,epithelial cell maturation
2766	14316	scaffold_196:577598..669182	Nephrozoa	SACKO	SACKO_Sakowv30006285m,SACKO_Sakowv30006344m,SACKO_Sakowv30006284m,SACKO_Sakowv30006281m	,,,	2CMQJ,2CMQJ,2CMQJ,2CMQJ	Glycosyl hydrolase family 9,Glycosyl hydrolase family 9,Glycosyl hydrolase family 9,Glycosyl hydrolase family 9
1668	12112	Lachesis_group42:26860723..28273315	Nephrozoa	EUPSC	EUPSC_cluster_14672,EUPSC_cluster_9008,EUPSC_cluster_2639,EUPSC_cluster_20927	SEPT6,SEPT6,,KLF3	3AEJZ,3AEJZ,38D1H,39VNQ	ATPase. Has a role at an early stage in the morphogenesis of the spore coat,ATPase. Has a role at an early stage in the morphogenesis of the spore coat,protein kinase A binding,factor 3
61	22986	ScYm1zk_660:2203286..2288229	Nephrozoa	SANMA	SANMA_Sma_013854-T2,SANMA_Sma_013854-T1,SANMA_Sma_013855-T1,SANMA_Sma_013855-T2,SANMA_Sma_013857-T1,SANMA_Sma_013851-T1,SANMA_Sma_013860-T1,SANMA_Sma_013861-T2,SANMA_Sma_013861-T1,SANMA_Sma_013862-T1,SANMA_Sma_013863-T1,SANMA_Sma_013849-T1,SANMA_Sma_013850-T1,SANMA_Sma_013859-T1	GATAD2A,GATAD2A,,MAU2,,EIF3J,COPS2,,,THBS4,THBS3,,LINS,	38FI7,38FI7,392KC,392KC,2C9J7,39S4V,38GQV,,,2CMRF,2CMRF,38BSU,2CN0S,	negative regulation of transcription, DNA-templated,negative regulation of transcription, DNA-templated,Required for association of the cohesin complex with chromatin during interphase. Plays a role in sister chromatid cohesion and normal progression through prometaphase (By similarity),maintenance of mitotic sister chromatid cohesion,,translation initiation factor activity,subunit 2,,,Thrombospo…
[truncated: 7,115 more rows]
